# Supplementary material for: Penta­potassium μ-arsenato-bis­(hy­droxy­tetra­molybdate) dihydrate
Source: Acta Crystallogr Sect E Struct Rep Online. 2011 Jan 15;67(Pt 2):i15. doi: 10.1107/S1600536810054176 (PMC3051606; doi:10.1107/S1600536810054176)
Supplement: Supplementary file 1 [file e-67-00i15-sup1.cif]

##############################################################################
###                                                                        ###
###        Electronic paper (Acta Crystallographica Section E)             ###
###                                                                        ###
##############################################################################
#                                                                            #
# This CIF contains the data in a paper accepted for publication in Acta     #
# Crystallographica Section E. It conforms to the requirements of Notes      #
# for Authors for Section E, and has been peer reviewed under the auspices   #
# of the IUCr Commission on Journals.                                        #
#                                                                            #
# Full details of the Crystallographic Information File format               #
# are given in the paper "The Crystallographic Information File (CIF):       #
# a New Standard Archive File for Crystallography" by S. R. Hall, F. H.      #
# Allen and I. D. Brown [Acta Cryst. (1991), A47, 655-685].                  #
#                                                                            #
# The current version of the core CIF dictionary is obtainable from          #
# ftp://ftp.iucr.org/pub/cif_core.dic. The current version number is 2.4.    #
#                                                                            #
# Software is freely available for graphical display of the structure(s) in  #
# this CIF.  For information consult the CIF home page http://www.iucr.org/  #
# cif/home.html                                                              #
#                                                                            #
# This file may be used for bona fide research purposes within the           #
# scientific community so long as proper attribution is given to the journal # 
# article from which it was obtained.                                        #
#                                                                            #
##############################################################################
                                             
data_I
_audit_creation_method     SHELXL-97
_chemical_name_systematic
;
Pentapotassium \m-arsenato-bis(hydroxytetramolybdate) dihydrate
;
_chemical_name_common     ?
_chemical_formula_moiety     '(H2 As Mo8 O30), 2(H2 O), 5(K)'
_chemical_formula_sum     'As1 H6 K5 Mo8 O32'
_chemical_formula_iupac     'K5 [Mo8 O24 (O H)2 (As O4)], 2H2 O'
_chemical_formula_weight     1553.95
_chemical_melting_point     ?
_symmetry_cell_setting     orthorhombic
_symmetry_space_group_name_H-M     'C m c m'
_symmetry_space_group_name_Hall     '-C 2c 2'
loop_
    _symmetry_equiv_pos_as_xyz
    'x, y, z'
    '-x, -y, z+1/2'
    '-x, y, -z+1/2'
    'x, -y, -z'
    'x+1/2, y+1/2, z'
    '-x+1/2, -y+1/2, z+1/2'
    '-x+1/2, y+1/2, -z+1/2'
    'x+1/2, -y+1/2, -z'
    '-x, -y, -z'
    'x, y, -z-1/2'
    'x, -y, z-1/2'
    '-x, y, z'
    '-x+1/2, -y+1/2, -z'
    'x+1/2, y+1/2, -z-1/2'
    'x+1/2, -y+1/2, z-1/2'
    '-x+1/2, y+1/2, z'
_cell_length_a     8.3024(12)
_cell_length_b     23.008(3)
_cell_length_c     15.279(2)
_cell_angle_alpha     90.00
_cell_angle_beta     90.00
_cell_angle_gamma     90.00
_cell_volume     2918.6(7)
_cell_formula_units_Z     4
_cell_measurement_reflns_used     3063
_cell_measurement_theta_min     2.6081
_cell_measurement_theta_max     25.9983
_cell_measurement_temperature     293(2)
_exptl_crystal_description     Block
_exptl_crystal_colour     Black
_exptl_crystal_size_max     0.20
_exptl_crystal_size_mid     0.18
_exptl_crystal_size_min     0.16
_exptl_crystal_density_diffrn     3.541
_exptl_crystal_density_meas     ?
_exptl_crystal_density_method     'not measured'
_exptl_crystal_F_000     2904
_exptl_absorpt_coefficient_mu     5.278
_exptl_absorpt_correction_type     multi-scan
_exptl_absorpt_process_details     '(ABSCOR; Higashi, 1995)'
_exptl_absorpt_correction_T_min     0.4183
_exptl_absorpt_correction_T_max     0.4855
_exptl_special_details
;
;
_diffrn_ambient_temperature     293(2)
_diffrn_radiation_type     MoK\a
_diffrn_radiation_wavelength     0.71073
_diffrn_radiation_source     'fine-focus sealed tube'
_diffrn_radiation_monochromator     graphite
_diffrn_measurement_device_type     'Rigaku R-AXIS RAPID'
_diffrn_measurement_method     \w
_diffrn_detector_area_resol_mean     10
_diffrn_reflns_number     12346
_diffrn_reflns_av_R_equivalents     0.0479
_diffrn_reflns_av_sigmaI/netI     0.0294
_diffrn_reflns_theta_min     2.22
_diffrn_reflns_theta_max     26.04
_diffrn_reflns_theta_full     26.04
_diffrn_measured_fraction_theta_max     0.999
_diffrn_measured_fraction_theta_full     0.999
_diffrn_reflns_limit_h_min     -10
_diffrn_reflns_limit_h_max     10
_diffrn_reflns_limit_k_min     -28
_diffrn_reflns_limit_k_max     28
_diffrn_reflns_limit_l_min     -18
_diffrn_reflns_limit_l_max     18
_diffrn_standards_number     0
_diffrn_standards_interval_count     .
_diffrn_standards_interval_time     .
_diffrn_standards_decay_%     .
_refine_special_details
;
Refinement of <i>F</i>^2^ against ALL reflections. The weighted <i>R</i>-factor
<i>wR</i> and goodness of fit <i>S</i> are based on <i>F</i>^2^, conventional
<i>R</i>-factors <i>R</i> are based on <i>F</i>, with <i>F</i> set to zero for
negative <i>F</i>^2^. The threshold expression of <i>F</i>^2^ >
\s(<i>F</i>^2^) is used only for calculating <i>R</i>-factors(gt) <i>etc</i>.
and is not relevant to the choice of reflections for refinement.
<i>R</i>-factors based on <i>F</i>^2^ are statistically about twice as large
as those based on <i>F</i>, and <i>R</i>- factors based on ALL data will be
even larger.
;
_reflns_number_total     1606
_reflns_number_gt     1216
_reflns_threshold_expression     I>2\s(I)
_refine_ls_structure_factor_coef     Fsqd
_refine_ls_matrix_type     full
_refine_ls_R_factor_all     0.0440
_refine_ls_R_factor_gt     0.0323
_refine_ls_wR_factor_gt     0.0926
_refine_ls_wR_factor_ref     0.0976
_refine_ls_goodness_of_fit_ref     1.073
_refine_ls_restrained_S_all     1.073
_refine_ls_number_reflns     1606
_refine_ls_number_parameters     133
_refine_ls_number_restraints     0
_refine_ls_hydrogen_treatment     refxyz
_refine_ls_weighting_scheme     calc
_refine_ls_weighting_details
                 'calc w=1/[\s^2^(Fo^2^)+(0.0550P)^2^] where P=(Fo^2^+2Fc^2^)/3'
_atom_sites_solution_hydrogens     geom
_atom_sites_solution_primary     direct
_atom_sites_solution_secondary     difmap
_refine_ls_shift/su_max     0.000
_refine_ls_shift/su_mean     0.000
_refine_diff_density_max     1.993
_refine_diff_density_min     -0.715
_refine_ls_extinction_method     none
_refine_ls_extinction_coef     ?
loop_
    _atom_type_symbol
    _atom_type_description
    _atom_type_scat_dispersion_real
    _atom_type_scat_dispersion_imag
    _atom_type_scat_source
    'C' 'C' 0.0033 0.0016
                         'International Tables Vol C Tables 4.2.6.8 and 6.1.1.4'
    'H' 'H' 0.0000 0.0000
                         'International Tables Vol C Tables 4.2.6.8 and 6.1.1.4'
    'N' 'N' 0.0061 0.0033
                         'International Tables Vol C Tables 4.2.6.8 and 6.1.1.4'
    'O' 'O' 0.0106 0.0060
                         'International Tables Vol C Tables 4.2.6.8 and 6.1.1.4'
    'As' 'As' 0.0499 2.0058
                         'International Tables Vol C Tables 4.2.6.8 and 6.1.1.4'
    'Mo' 'Mo' -1.6832 0.6857
                         'International Tables Vol C Tables 4.2.6.8 and 6.1.1.4'
    'K' 'K' 0.2009 0.2494
                         'International Tables Vol C Tables 4.2.6.8 and 6.1.1.4'
_computing_data_collection     'RAPID-AUTO (Rigaku, 1998)'
_computing_cell_refinement     'RAPID-AUTO (Rigaku, 1998)'
_computing_data_reduction     'RAPID-AUTO (Rigaku, 1998)'
_computing_structure_solution     'SHELXS97 (Sheldrick, 2008)'
_computing_structure_refinement     'SHELXTL (Sheldrick, 2008)'
_computing_molecular_graphics     'DIAMOND (Brandenburg, 2007)'
_computing_publication_material     'SHELXL97 (Sheldrick, 2008)'
loop_
    _atom_site_type_symbol
    _atom_site_label
    _atom_site_fract_x
    _atom_site_fract_y
    _atom_site_fract_z
    _atom_site_U_iso_or_equiv
    _atom_site_adp_type
    _atom_site_calc_flag
    _atom_site_refinement_flags
    _atom_site_occupancy
    _atom_site_disorder_assembly
    _atom_site_disorder_group
    O O2W 0.5000 0.3660(4) 0.7500 0.046(3) Uani d S 1 . .
    H H2W 0.4128 0.3599 0.7224 0.069 Uiso d PR 0.50 A -1
    Mo Mo1 0.30043(6) 0.49010(2) 0.35477(3) 0.01904(18) Uani d . 1 . .
    Mo Mo2 0.30698(6) 0.26333(2) 0.35911(3) 0.02029(18) Uani d . 1 . .
    As As1 0.5000 0.37665(4) 0.2500 0.0140(3) Uani d S 1 . .
    K K1 0.0000 0.38267(14) 0.2500 0.0504(10) Uani d S 1 . .
    K K2 0.5000 0.12103(8) 0.46558(14) 0.0300(5) Uani d S 1 . .
    K K3 0.5000 0.36453(9) 0.52457(14) 0.0341(5) Uani d S 1 . .
    O O12 0.1808(7) 0.5103(3) 0.2500 0.0332(16) Uani d S 1 . .
    O O11 0.5000 0.2312(3) 0.2500 0.0198(18) Uani d S 1 . .
    O O10 0.1715(6) 0.4466(2) 0.4095(3) 0.0379(12) Uani d . 1 . .
    O O9 0.5000 0.4605(3) 0.3962(4) 0.0328(15) Uani d S 1 . .
    O O8 0.2890(6) 0.55608(19) 0.4041(3) 0.0404(13) Uani d . 1 . .
    O O7 0.2196(7) 0.1971(2) 0.3681(3) 0.0516(15) Uani d . 1 . .
    O O6 0.5000 0.2443(3) 0.4234(4) 0.0341(16) Uani d S 1 . .
    O O5 0.2029(6) 0.30763(19) 0.4280(3) 0.0382(12) Uani d . 1 . .
    O O4 0.5000 0.5206(3) 0.2500 0.0189(17) Uani d S 1 . .
    O O3 0.3350(7) 0.4194(2) 0.2500 0.0268(14) Uani d S 1 . .
    O O2 0.5000 0.3333(2) 0.3397(4) 0.0288(15) Uani d S 1 . .
    O O1 0.2301(8) 0.2928(3) 0.2500 0.0338(15) Uani d S 1 . .
    O O1W 0.5000 0.1146(4) 0.2500 0.067(5) Uani d S 1 . .
    H H1 0.426(11) 0.091(4) 0.2500 0.04(3) Uiso d S 1 . .
    H H4 0.5000 0.193(5) 0.2500 0.02(3) Uiso d S 1 . .
    H H3 0.5000 0.562(5) 0.2500 0.02(3) Uiso d S 1 . .
loop_
    _atom_site_aniso_label
    _atom_site_aniso_U_11
    _atom_site_aniso_U_22
    _atom_site_aniso_U_33
    _atom_site_aniso_U_12
    _atom_site_aniso_U_13
    _atom_site_aniso_U_23
    O2W 0.046(7) 0.017(5) 0.076(8) 0.000 0.000 0.000
    Mo1 0.0219(3) 0.0168(3) 0.0184(3) 0.0015(2) 0.0028(2) -0.00153(19)
    Mo2 0.0246(4) 0.0173(3) 0.0190(3) -0.0017(2) 0.0040(2) 0.00186(19)
    As1 0.0179(6) 0.0104(5) 0.0138(6) 0.000 0.000 0.000
    K1 0.0242(18) 0.047(2) 0.080(3) 0.000 0.000 0.000
    K2 0.0328(12) 0.0281(11) 0.0291(11) 0.000 0.000 -0.0002(8)
    K3 0.0390(13) 0.0324(11) 0.0310(11) 0.000 0.000 -0.0039(9)
    O12 0.027(4) 0.039(4) 0.034(4) 0.006(3) 0.000 0.000
    O11 0.032(5) 0.012(4) 0.016(4) 0.000 0.000 0.000
    O10 0.036(3) 0.035(3) 0.042(3) -0.004(2) 0.016(2) 0.000(2)
    O9 0.029(4) 0.038(4) 0.031(4) 0.000 0.000 0.005(3)
    O8 0.051(4) 0.028(2) 0.042(3) 0.005(2) 0.006(3) -0.006(2)
    O7 0.058(4) 0.031(3) 0.066(4) -0.013(3) 0.021(3) 0.006(2)
    O6 0.042(4) 0.035(4) 0.025(3) 0.000 0.000 0.005(3)
    O5 0.046(3) 0.034(3) 0.034(3) 0.002(2) 0.021(2) 0.000(2)
    O4 0.021(5) 0.009(4) 0.027(4) 0.000 0.000 0.000
    O3 0.030(4) 0.025(3) 0.025(3) -0.006(3) 0.000 0.000
    O2 0.032(4) 0.027(3) 0.027(3) 0.000 0.000 -0.005(3)
    O1 0.029(4) 0.047(4) 0.026(3) 0.003(3) 0.000 0.000
    O1W 0.039(8) 0.012(5) 0.150(14) 0.000 0.000 0.000
_geom_special_details
;
 All esds (except the esd in the dihedral angle between two l.s. planes)
 are estimated using the full covariance matrix.  The cell esds are taken
 into account individually in the estimation of esds in distances, angles
 and torsion angles; correlations between esds in cell parameters are only
 used when they are defined by crystal symmetry.  An approximate (isotropic)
 treatment of cell esds is used for estimating esds involving l.s. planes.
;
loop_
    _geom_bond_atom_site_label_1
    _geom_bond_atom_site_label_2
    _geom_bond_site_symmetry_2
    _geom_bond_distance
    _geom_bond_publ_flag
    Mo1 O10 . 1.687(4) ?
    Mo1 O8 . 1.697(4) ?
    Mo1 O9 . 1.900(3) ?
    Mo1 O12 . 1.940(3) ?
    Mo1 O3 . 2.300(4) ?
    Mo1 O4 . 2.409(2) ?
    Mo1 Mo1 10_556 3.2015(10) ?
    Mo1 K1 . 3.859(2) ?
    Mo2 O7 . 1.692(5) ?
    Mo2 O5 . 1.701(4) ?
    Mo2 O1 . 1.910(3) ?
    Mo2 O6 . 1.930(3) ?
    Mo2 O2 . 2.291(4) ?
    Mo2 O11 . 2.427(2) ?
    Mo2 Mo2 12_655 3.2050(12) ?
    Mo2 K3 . 3.792(2) ?
    Mo2 K2 . 3.9915(18) ?
    Mo2 K1 . 4.100(2) ?
    As1 O3 3_655 1.687(6) ?
    As1 O3 . 1.687(6) ?
    As1 O2 . 1.695(6) ?
    As1 O2 10_556 1.695(6) ?
    K1 O1 3 2.815(7) ?
    K1 O1 . 2.815(7) ?
    K1 O3 . 2.907(6) ?
    K1 O3 3 2.907(6) ?
    K1 O10 . 3.183(5) ?
    K1 O10 12 3.183(5) ?
    K1 O10 3 3.183(5) ?
    K1 O10 10_556 3.183(5) ?
    K1 O12 3 3.298(7) ?
    K1 O12 . 3.298(7) ?
    K1 Mo1 10_556 3.859(2) ?
    K2 O10 8_556 2.844(5) ?
    K2 O10 13_556 2.844(5) ?
    K2 O5 8_556 2.859(4) ?
    K2 O5 13_556 2.859(4) ?
    K2 O6 . 2.909(6) ?
    K2 O8 16_545 2.979(5) ?
    K2 O8 5_545 2.979(5) ?
    K2 O7 12_655 3.272(6) ?
    K2 O7 . 3.272(6) ?
    K2 O1W 1 3.297(2) ?
    K2 O1W . 3.297(2) ?
    K2 Mo2 12_655 3.9915(18) ?
    K3 O8 9_666 2.756(5) ?
    K3 O8 4_566 2.756(5) ?
    K3 O7 8_556 2.833(5) ?
    K3 O7 13_556 2.833(5) ?
    K3 O2 . 2.914(6) ?
    K3 O9 . 2.953(6) ?
    K3 O5 . 3.158(5) ?
    K3 O5 12_655 3.158(5) ?
    K3 O6 . 3.168(6) ?
    K3 Mo2 12_655 3.7922(19) ?
    K3 K2 13_656 4.1672(6) ?
    O12 Mo1 10_556 1.940(3) ?
    O11 Mo2 12_655 2.427(2) ?
    O11 Mo2 10_556 2.427(2) ?
    O11 Mo2 3_655 2.427(2) ?
    O10 K2 13_556 2.844(5) ?
    O9 Mo1 12_655 1.900(3) ?
    O8 K3 9_666 2.756(5) ?
    O8 K2 5_455 2.979(5) ?
    O7 K3 13_556 2.833(5) ?
    O6 Mo2 12_655 1.930(3) ?
    O5 K2 13_556 2.859(4) ?
    O4 Mo1 10_556 2.409(2) ?
    O4 Mo1 12_655 2.409(2) ?
    O4 Mo1 3_655 2.409(2) ?
    O3 Mo1 10_556 2.300(4) ?
    O2 Mo2 12_655 2.291(4) ?
    O1 Mo2 10_556 1.910(3) ?
    O1W O1W 1 0.00(2) ?
    O1W K2 10_556 3.297(2) ?
loop_
    _geom_angle_atom_site_label_1
    _geom_angle_atom_site_label_2
    _geom_angle_atom_site_label_3
    _geom_angle_site_symmetry_1
    _geom_angle_site_symmetry_3
    _geom_angle
    _geom_angle_publ_flag
    O10 Mo1 O8 . . 106.0(2) ?
    O10 Mo1 O9 . . 100.1(2) ?
    O8 Mo1 O9 . . 102.8(3) ?
    O10 Mo1 O12 . . 103.1(2) ?
    O8 Mo1 O12 . . 97.1(2) ?
    O9 Mo1 O12 . . 143.8(2) ?
    O10 Mo1 O3 . . 90.3(2) ?
    O8 Mo1 O3 . . 161.5(2) ?
    O9 Mo1 O3 . . 82.5(2) ?
    O12 Mo1 O3 . . 70.04(19) ?
    O10 Mo1 O4 . . 159.8(2) ?
    O8 Mo1 O4 . . 94.2(2) ?
    O9 Mo1 O4 . . 74.11(18) ?
    O12 Mo1 O4 . . 74.57(16) ?
    O3 Mo1 O4 . . 70.0(2) ?
    O10 Mo1 Mo1 . 10_556 119.71(17) ?
    O8 Mo1 Mo1 . 10_556 116.36(16) ?
    O9 Mo1 Mo1 . 10_556 109.46(18) ?
    O12 Mo1 Mo1 . 10_556 34.40(15) ?
    O3 Mo1 Mo1 . 10_556 45.89(10) ?
    O4 Mo1 Mo1 . 10_556 48.35(5) ?
    O10 Mo1 K1 . . 54.24(16) ?
    O8 Mo1 K1 . . 136.12(19) ?
    O9 Mo1 K1 . . 118.16(19) ?
    O12 Mo1 K1 . . 58.68(19) ?
    O3 Mo1 K1 . . 48.63(15) ?
    O4 Mo1 K1 . . 110.84(10) ?
    Mo1 Mo1 K1 10_556 . 65.495(16) ?
    O7 Mo2 O5 . . 105.7(2) ?
    O7 Mo2 O1 . . 104.3(3) ?
    O5 Mo2 O1 . . 99.1(2) ?
    O7 Mo2 O6 . . 96.4(3) ?
    O5 Mo2 O6 . . 104.0(2) ?
    O1 Mo2 O6 . . 143.4(2) ?
    O7 Mo2 O2 . . 160.5(2) ?
    O5 Mo2 O2 . . 90.80(19) ?
    O1 Mo2 O2 . . 82.6(2) ?
    O6 Mo2 O2 . . 69.15(19) ?
    O7 Mo2 O11 . . 93.7(2) ?
    O5 Mo2 O11 . . 160.5(2) ?
    O1 Mo2 O11 . . 74.28(19) ?
    O6 Mo2 O11 . . 74.49(16) ?
    O2 Mo2 O11 . . 70.33(19) ?
    O7 Mo2 Mo2 . 12_655 115.4(2) ?
    O5 Mo2 Mo2 . 12_655 120.53(17) ?
    O1 Mo2 Mo2 . 12_655 109.53(19) ?
    O6 Mo2 Mo2 . 12_655 33.86(14) ?
    O2 Mo2 Mo2 . 12_655 45.62(10) ?
    O11 Mo2 Mo2 . 12_655 48.69(5) ?
    O7 Mo2 K3 . . 132.82(18) ?
    O5 Mo2 K3 . . 55.55(17) ?
    O1 Mo2 K3 . . 120.34(19) ?
    O6 Mo2 K3 . . 56.54(18) ?
    O2 Mo2 K3 . . 50.13(14) ?
    O11 Mo2 K3 . . 111.44(10) ?
    Mo2 Mo2 K3 12_655 . 65.002(16) ?
    O7 Mo2 K2 . . 53.2(2) ?
    O5 Mo2 K2 . . 116.31(15) ?
    O1 Mo2 K2 . . 141.38(18) ?
    O6 Mo2 K2 . . 43.40(17) ?
    O2 Mo2 K2 . . 110.39(11) ?
    O11 Mo2 K2 . . 76.43(14) ?
    Mo2 Mo2 K2 12_655 . 66.329(14) ?
    K3 Mo2 K2 . . 93.57(4) ?
    O7 Mo2 K1 . . 111.7(2) ?
    O5 Mo2 K1 . . 62.27(16) ?
    O1 Mo2 K1 . . 36.82(17) ?
    O6 Mo2 K1 . . 151.01(18) ?
    O2 Mo2 K1 . . 84.92(11) ?
    O11 Mo2 K1 . . 109.56(11) ?
    Mo2 Mo2 K1 12_655 . 128.43(3) ?
    K3 Mo2 K1 . . 97.04(4) ?
    K2 Mo2 K1 . . 164.67(4) ?
    O3 As1 O3 3_655 . 108.6(4) ?
    O3 As1 O2 3_655 . 110.06(13) ?
    O3 As1 O2 . . 110.06(13) ?
    O3 As1 O2 3_655 10_556 110.06(13) ?
    O3 As1 O2 . 10_556 110.06(13) ?
    O2 As1 O2 . 10_556 108.0(4) ?
    O1 K1 O1 3 . 85.5(3) ?
    O1 K1 O3 3 . 149.7(2) ?
    O1 K1 O3 . . 64.18(17) ?
    O1 K1 O3 3 3 64.18(17) ?
    O1 K1 O3 . 3 149.7(2) ?
    O3 K1 O3 . 3 146.2(3) ?
    O1 K1 O10 3 . 130.02(9) ?
    O1 K1 O10 . . 92.05(13) ?
    O3 K1 O10 . . 55.77(9) ?
    O3 K1 O10 3 . 107.08(13) ?
    O1 K1 O10 3 12 92.05(13) ?
    O1 K1 O10 . 12 130.02(9) ?
    O3 K1 O10 . 12 107.08(13) ?
    O3 K1 O10 3 12 55.77(9) ?
    O10 K1 O10 . 12 53.16(17) ?
    O1 K1 O10 3 3 92.05(13) ?
    O1 K1 O10 . 3 130.02(9) ?
    O3 K1 O10 . 3 107.08(13) ?
    O3 K1 O10 3 3 55.77(9) ?
    O10 K1 O10 . 3 125.0(2) ?
    O10 K1 O10 12 3 99.94(17) ?
    O1 K1 O10 3 10_556 130.02(9) ?
    O1 K1 O10 . 10_556 92.05(13) ?
    O3 K1 O10 . 10_556 55.77(9) ?
    O3 K1 O10 3 10_556 107.08(13) ?
    O10 K1 O10 . 10_556 99.94(17) ?
    O10 K1 O10 12 10_556 125.0(2) ?
    O10 K1 O10 3 10_556 53.16(17) ?
    O1 K1 O12 3 3 110.18(16) ?
    O1 K1 O12 . 3 164.35(19) ?
    O3 K1 O12 . 3 100.17(18) ?
    O3 K1 O12 3 3 46.00(15) ?
    O10 K1 O12 . 3 78.02(13) ?
    O10 K1 O12 12 3 52.04(9) ?
    O10 K1 O12 3 3 52.04(9) ?
    O10 K1 O12 10_556 3 78.02(13) ?
    O1 K1 O12 3 . 164.35(19) ?
    O1 K1 O12 . . 110.18(16) ?
    O3 K1 O12 . . 46.00(15) ?
    O3 K1 O12 3 . 100.17(18) ?
    O10 K1 O12 . . 52.04(9) ?
    O10 K1 O12 12 . 78.02(13) ?
    O10 K1 O12 3 . 78.02(13) ?
    O10 K1 O12 10_556 . 52.04(9) ?
    O12 K1 O12 3 . 54.2(2) ?
    O1 K1 Mo1 3 . 155.37(3) ?
    O1 K1 Mo1 . . 91.82(12) ?
    O3 K1 Mo1 . . 36.42(8) ?
    O3 K1 Mo1 3 . 115.59(13) ?
    O10 K1 Mo1 . . 25.48(8) ?
    O10 K1 Mo1 12 . 71.07(10) ?
    O10 K1 Mo1 3 . 108.11(12) ?
    O10 K1 Mo1 10_556 . 74.48(9) ?
    O12 K1 Mo1 3 . 73.98(11) ?
    O12 K1 Mo1 . . 30.17(6) ?
    O1 K1 Mo1 3 10_556 155.37(3) ?
    O1 K1 Mo1 . 10_556 91.82(12) ?
    O3 K1 Mo1 . 10_556 36.42(8) ?
    O3 K1 Mo1 3 10_556 115.59(13) ?
    O10 K1 Mo1 . 10_556 74.48(9) ?
    O10 K1 Mo1 12 10_556 108.11(12) ?
    O10 K1 Mo1 3 10_556 71.07(10) ?
    O10 K1 Mo1 10_556 10_556 25.48(8) ?
    O12 K1 Mo1 3 10_556 73.98(11) ?
    O12 K1 Mo1 . 10_556 30.17(6) ?
    Mo1 K1 Mo1 . 10_556 49.01(3) ?
    O10 K2 O10 8_556 13_556 60.1(2) ?
    O10 K2 O5 8_556 8_556 68.74(15) ?
    O10 K2 O5 13_556 8_556 103.14(16) ?
    O10 K2 O5 8_556 13_556 103.14(16) ?
    O10 K2 O5 13_556 13_556 68.74(15) ?
    O5 K2 O5 8_556 13_556 72.2(2) ?
    O10 K2 O6 8_556 . 132.99(14) ?
    O10 K2 O6 13_556 . 132.99(14) ?
    O5 K2 O6 8_556 . 64.28(13) ?
    O5 K2 O6 13_556 . 64.28(13) ?
    O10 K2 O8 8_556 16_545 109.91(14) ?
    O10 K2 O8 13_556 16_545 62.22(14) ?
    O5 K2 O8 8_556 16_545 160.37(15) ?
    O5 K2 O8 13_556 16_545 89.59(13) ?
    O6 K2 O8 . 16_545 114.80(11) ?
    O10 K2 O8 8_556 5_545 62.22(14) ?
    O10 K2 O8 13_556 5_545 109.91(14) ?
    O5 K2 O8 8_556 5_545 89.59(13) ?
    O5 K2 O8 13_556 5_545 160.37(15) ?
    O6 K2 O8 . 5_545 114.80(11) ?
    O8 K2 O8 16_545 5_545 107.32(19) ?
    O10 K2 O7 8_556 12_655 104.00(13) ?
    O10 K2 O7 13_556 12_655 162.64(14) ?
    O5 K2 O7 8_556 12_655 62.12(14) ?
    O5 K2 O7 13_556 12_655 111.77(14) ?
    O6 K2 O7 . 12_655 51.49(10) ?
    O8 K2 O7 16_545 12_655 134.27(14) ?
    O8 K2 O7 5_545 12_655 63.37(14) ?
    O10 K2 O7 8_556 . 162.64(14) ?
    O10 K2 O7 13_556 . 104.00(13) ?
    O5 K2 O7 8_556 . 111.77(14) ?
    O5 K2 O7 13_556 . 62.12(13) ?
    O6 K2 O7 . . 51.49(10) ?
    O8 K2 O7 16_545 . 63.37(13) ?
    O8 K2 O7 5_545 . 134.27(14) ?
    O7 K2 O7 12_655 . 90.72(18) ?
    O10 K2 O1W 8_556 1 130.22(18) ?
    O10 K2 O1W 13_556 1 130.22(18) ?
    O5 K2 O1W 8_556 1 126.43(16) ?
    O5 K2 O1W 13_556 1 126.43(16) ?
    O6 K2 O1W . 1 79.8(2) ?
    O8 K2 O1W 16_545 1 70.27(14) ?
    O8 K2 O1W 5_545 1 70.27(14) ?
    O7 K2 O1W 12_655 1 64.48(14) ?
    O7 K2 O1W . 1 64.48(14) ?
    O10 K2 O1W 8_556 . 130.22(18) ?
    O10 K2 O1W 13_556 . 130.22(18) ?
    O5 K2 O1W 8_556 . 126.43(16) ?
    O5 K2 O1W 13_556 . 126.43(16) ?
    O6 K2 O1W . . 79.8(2) ?
    O8 K2 O1W 16_545 . 70.27(14) ?
    O8 K2 O1W 5_545 . 70.27(14) ?
    O7 K2 O1W 12_655 . 64.48(14) ?
    O7 K2 O1W . . 64.48(14) ?
    O1W K2 O1W 1 . 0.0(4) ?
    O10 K2 Mo2 8_556 12_655 121.40(10) ?
    O10 K2 Mo2 13_556 12_655 157.37(11) ?
    O5 K2 Mo2 8_556 12_655 61.60(9) ?
    O5 K2 Mo2 13_556 12_655 89.85(10) ?
    O6 K2 Mo2 . 12_655 27.12(6) ?
    O8 K2 Mo2 16_545 12_655 127.33(10) ?
    O8 K2 Mo2 5_545 12_655 87.68(9) ?
    O7 K2 Mo2 12_655 12_655 24.47(9) ?
    O7 K2 Mo2 . 12_655 70.20(9) ?
    O1W K2 Mo2 1 12_655 68.26(16) ?
    O1W K2 Mo2 . 12_655 68.26(16) ?
    O8 K3 O8 9_666 4_566 78.9(2) ?
    O8 K3 O7 9_666 8_556 72.18(16) ?
    O8 K3 O7 4_566 8_556 120.80(17) ?
    O8 K3 O7 9_666 13_556 120.80(17) ?
    O8 K3 O7 4_566 13_556 72.18(16) ?
    O7 K3 O7 8_556 13_556 80.1(2) ?
    O8 K3 O2 9_666 . 123.14(14) ?
    O8 K3 O2 4_566 . 123.14(14) ?
    O7 K3 O2 8_556 . 115.96(14) ?
    O7 K3 O2 13_556 . 115.96(14) ?
    O8 K3 O9 9_666 . 76.54(14) ?
    O8 K3 O9 4_566 . 76.54(14) ?
    O7 K3 O9 8_556 . 139.37(12) ?
    O7 K3 O9 13_556 . 139.37(12) ?
    O2 K3 O9 . . 62.64(17) ?
    O8 K3 O5 9_666 . 162.95(14) ?
    O8 K3 O5 4_566 . 87.88(13) ?
    O7 K3 O5 8_556 . 124.43(15) ?
    O7 K3 O5 13_556 . 63.91(14) ?
    O2 K3 O5 . . 56.30(9) ?
    O9 K3 O5 . . 89.98(12) ?
    O8 K3 O5 9_666 12_655 87.88(13) ?
    O8 K3 O5 4_566 12_655 162.95(14) ?
    O7 K3 O5 8_556 12_655 63.91(14) ?
    O7 K3 O5 13_556 12_655 124.43(15) ?
    O2 K3 O5 . 12_655 56.30(9) ?
    O9 K3 O5 . 12_655 89.98(12) ?
    O5 K3 O5 . 12_655 102.71(16) ?
    O8 K3 O6 9_666 . 140.50(10) ?
    O8 K3 O6 4_566 . 140.50(10) ?
    O7 K3 O6 8_556 . 81.10(14) ?
    O7 K3 O6 13_556 . 81.10(14) ?
    O2 K3 O6 . . 46.54(15) ?
    O9 K3 O6 . . 109.18(17) ?
    O5 K3 O6 . . 53.87(9) ?
    O5 K3 O6 12_655 . 53.87(9) ?
    O8 K3 Mo2 9_666 . 159.94(12) ?
    O8 K3 Mo2 4_566 . 113.71(10) ?
    O7 K3 Mo2 8_556 . 110.51(12) ?
    O7 K3 Mo2 13_556 . 78.84(11) ?
    O2 K3 Mo2 . . 37.12(8) ?
    O9 K3 Mo2 . . 90.93(12) ?
    O5 K3 Mo2 . . 26.37(8) ?
    O5 K3 Mo2 12_655 . 76.36(9) ?
    O6 K3 Mo2 . . 30.55(6) ?
    O8 K3 Mo2 9_666 12_655 113.71(10) ?
    O8 K3 Mo2 4_566 12_655 159.94(12) ?
    O7 K3 Mo2 8_556 12_655 78.84(11) ?
    O7 K3 Mo2 13_556 12_655 110.51(12) ?
    O2 K3 Mo2 . 12_655 37.12(8) ?
    O9 K3 Mo2 . 12_655 90.93(12) ?
    O5 K3 Mo2 . 12_655 76.36(9) ?
    O5 K3 Mo2 12_655 12_655 26.37(8) ?
    O6 K3 Mo2 . 12_655 30.55(6) ?
    Mo2 K3 Mo2 . 12_655 50.00(3) ?
    O8 K3 K2 9_666 13_656 45.54(10) ?
    O8 K3 K2 4_566 13_656 124.48(12) ?
    O7 K3 K2 8_556 13_656 51.54(12) ?
    O7 K3 K2 13_556 13_656 131.30(14) ?
    O2 K3 K2 . 13_656 93.13(4) ?
    O9 K3 K2 . 13_656 87.96(4) ?
    O5 K3 K2 . 13_656 145.89(10) ?
    O5 K3 K2 12_655 13_656 43.27(8) ?
    O6 K3 K2 . 13_656 95.00(4) ?
    Mo2 K3 K2 . 13_656 119.60(5) ?
    Mo2 K3 K2 12_655 13_656 69.64(3) ?
    Mo1 O12 Mo1 . 10_556 111.2(3) ?
    Mo1 O12 K1 . . 91.2(2) ?
    Mo1 O12 K1 10_556 . 91.2(2) ?
    Mo2 O11 Mo2 12_655 10_556 144.6(3) ?
    Mo2 O11 Mo2 12_655 3_655 86.75(11) ?
    Mo2 O11 Mo2 10_556 3_655 82.63(10) ?
    Mo2 O11 Mo2 12_655 . 82.63(10) ?
    Mo2 O11 Mo2 10_556 . 86.75(11) ?
    Mo2 O11 Mo2 3_655 . 144.6(3) ?
    Mo1 O10 K2 . 13_556 167.1(3) ?
    Mo1 O10 K1 . . 100.3(2) ?
    K2 O10 K1 13_556 . 92.12(14) ?
    Mo1 O9 Mo1 12_655 . 121.4(3) ?
    Mo1 O9 K3 12_655 . 119.31(16) ?
    Mo1 O9 K3 . . 119.31(16) ?
    Mo1 O8 K3 . 9_666 137.1(3) ?
    Mo1 O8 K2 . 5_455 129.3(3) ?
    K3 O8 K2 9_666 5_455 93.14(13) ?
    Mo2 O7 K3 . 13_556 140.7(3) ?
    Mo2 O7 K2 . . 102.3(3) ?
    K3 O7 K2 13_556 . 85.77(13) ?
    Mo2 O6 Mo2 12_655 . 112.3(3) ?
    Mo2 O6 K2 12_655 . 109.48(19) ?
    Mo2 O6 K2 . . 109.48(19) ?
    Mo2 O6 K3 12_655 . 92.91(19) ?
    Mo2 O6 K3 . . 92.91(19) ?
    K2 O6 K3 . . 138.0(2) ?
    Mo2 O5 K2 . 13_556 174.3(3) ?
    Mo2 O5 K3 . . 98.1(2) ?
    K2 O5 K3 13_556 . 87.51(12) ?
    Mo1 O4 Mo1 10_556 12_655 146.1(3) ?
    Mo1 O4 Mo1 10_556 . 83.31(9) ?
    Mo1 O4 Mo1 12_655 . 86.93(10) ?
    Mo1 O4 Mo1 10_556 3_655 86.93(10) ?
    Mo1 O4 Mo1 12_655 3_655 83.31(9) ?
    Mo1 O4 Mo1 . 3_655 146.1(3) ?
    As1 O3 Mo1 . 10_556 120.9(2) ?
    As1 O3 Mo1 . . 120.9(2) ?
    Mo1 O3 Mo1 10_556 . 88.2(2) ?
    As1 O3 K1 . . 127.4(3) ?
    Mo1 O3 K1 10_556 . 94.95(18) ?
    Mo1 O3 K1 . . 94.95(18) ?
    As1 O2 Mo2 . . 121.18(19) ?
    As1 O2 Mo2 . 12_655 121.18(19) ?
    Mo2 O2 Mo2 . 12_655 88.8(2) ?
    As1 O2 K3 . . 129.7(3) ?
    Mo2 O2 K3 . . 92.75(17) ?
    Mo2 O2 K3 12_655 . 92.75(17) ?
    Mo2 O1 Mo2 . 10_556 121.6(3) ?
    Mo2 O1 K1 . . 119.19(17) ?
    Mo2 O1 K1 10_556 . 119.19(17) ?
    O1W O1W K2 1 10_556 0(10) ?
    O1W O1W K2 1 . 0(10) ?
    K2 O1W K2 10_556 . 174.9(4) ?
loop_
    _geom_hbond_atom_site_label_D
    _geom_hbond_atom_site_label_H
    _geom_hbond_atom_site_label_A
    _geom_hbond_site_symmetry_A
    _geom_hbond_distance_DH
    _geom_hbond_distance_HA
    _geom_hbond_distance_DA
    _geom_hbond_angle_DHA
    O1W H1 O12 7_545 0.82(9) 2.06(9) 2.831(11) 157(9)
    O11 H4 O1W 1 0.87(11) 1.81(11) 2.684(13) 180.0000(10)
data_global
_journal_date_recd_electronic     2010-10-19
_journal_date_accepted     2010-12-25
_journal_name_full     'Acta Crystallographica, Section E'
_journal_year     2011
_journal_volume     67
_journal_issue      2
_journal_page_first     i15
_journal_page_last     i15
_journal_paper_category     QI
_journal_coeditor_code     FI2098
_publ_contact_author_name     'Li Kong'
_publ_contact_author_address
;
Jilin Institute of Chemical Technology, Jilin 132012, PR China
;
_publ_contact_author_email     'kongli99@yahoo.cn'
_publ_contact_author_fax     ?
_publ_contact_author_phone     '+86 432 63083369'
_publ_section_title
;
Pentapotassium \m-arsenato-bis(hydroxytetramolybdate) dihydrate
;
loop_
    _publ_author_name
    _publ_author_footnote
    _publ_author_address
    'Yu, Hai-Hui' .
;
College of Chemical Engineering, Northeast Dianli University, Jilin 132012
People's Republic of China
;
    'Kong, Li' .
;
Jilin Institute of Chemical Technology, Jilin 132012,
People's Republic of China
;
    'Cui, Ji-Wen' .
;
College of Chemistry and Pharmacy, Jiamusi University, Jiamusi 154000,
People's Republic of China
;
    'Wang, Hai-Tao' .
;
Chemical Engineering Department, Huizhou University, Huizhou 516001
People's Republic of China
;
