# Supplementary material for: Penta­potassium μ-arsenato-bis­(hy­droxy­tetra­molybdate) dihydrate
Source: Acta Crystallogr Sect E Struct Rep Online. 2011 Jan 15;67(Pt 2):i15. doi: 10.1107/S1600536810054176 (PMC3051606; doi:10.1107/S1600536810054176)
Supplement: Supplementary file 2 [file e-67-00i15-Isup2.hkl]

# 
# h,k,l, Fc-squared, Fo-squared, sigma(Fo-squared) and status flag 
# 
data_I
_shelx_title ' y in Cmcm' 
_shelx_refln_list_code          4 
_shelx_F_calc_maximum     1253.43 
_exptl_crystal_F_000      2904.00 
_reflns_d_resolution_high  0.8094 
 
loop_ 
 _symmetry_equiv_pos_as_xyz 
 'x, y, z' 
 '-x, -y, z+1/2' 
 '-x, y, -z+1/2' 
 'x, -y, -z' 
 'x+1/2, y+1/2, z' 
 '-x+1/2, -y+1/2, z+1/2' 
 '-x+1/2, y+1/2, -z+1/2' 
 'x+1/2, -y+1/2, -z' 
 '-x, -y, -z' 
 'x, y, -z-1/2' 
 'x, -y, z-1/2' 
 '-x, y, z' 
 '-x+1/2, -y+1/2, -z' 
 'x+1/2, y+1/2, -z-1/2' 
 'x+1/2, -y+1/2, z-1/2' 
 '-x+1/2, y+1/2, z' 
 
_cell_length_a     8.3024 
_cell_length_b    23.0078 
_cell_length_c    15.2790 
_cell_angle_alpha  90.000 
_cell_angle_beta   90.000 
_cell_angle_gamma  90.000 
 
_shelx_F_squared_multiplier     1.000 
 
loop_ 
 _refln_index_h 
 _refln_index_k 
 _refln_index_l 
 _refln_F_squared_calc 
 _refln_F_squared_meas 
 _refln_F_squared_sigma 
 _refln_observed_status 
   2   0   0   372788.78   368077.25   5211.52 o 
   4   0   0   559549.25   589494.94   8917.97 o 
   6   0   0   385890.38   410751.53   4170.69 o 
   8   0   0    52913.42    59249.82   5781.41 o 
   1   1   0   100555.16    98431.27   2556.02 o 
   3   1   0    78826.88    62324.46    939.93 o 
   5   1   0   206979.06   202724.88   1892.87 o 
   7   1   0    35861.80    36614.54   1014.20 o 
   9   1   0    10152.13     9265.15   1391.77 o 
   2   2   0     1884.75     1497.63    166.96 o 
   4   2   0     1304.09      721.68    203.15 o 
   6   2   0        3.38      106.22    226.31 o 
   8   2   0       77.03      -56.32    389.28 o 
  10   2   0      486.10      700.87    770.92 o 
   1   3   0     3862.88     4062.69    204.85 o 
   3   3   0    84905.86    76234.10   1019.41 o 
   5   3   0    59675.06    59508.74   1037.77 o 
   7   3   0    44696.40    49679.47   1525.25 o 
   9   3   0     3353.96     2883.04    786.83 o 
   0   4   0   767754.19   804662.31  10327.62 o 
   2   4   0  1542845.50  1566639.63  31196.69 o 
   4   4   0     3785.50     3415.42    305.77 o 
   6   4   0     5719.30     6804.00    468.70 o 
   8   4   0   244777.69   263530.13   3674.79 o 
  10   4   0    35237.23    38039.69   3626.65 o 
   1   5   0    60776.64    63832.39    714.57 o 
   3   5   0   142719.70   136334.92   1856.20 o 
   5   5   0   187039.86   187802.55   1771.14 o 
   7   5   0    55576.74    54951.02   1637.57 o 
   9   5   0     3006.12     3197.65    681.22 o 
   0   6   0     1308.38     1430.79    191.33 o 
   2   6   0     3851.70     3456.45    199.43 o 
   4   6   0    10703.11    10456.90    463.89 o 
   6   6   0     4340.34     4927.26    585.18 o 
   8   6   0       84.04      -19.50    379.78 o 
  10   6   0     1387.00     1473.68    711.50 o 
   1   7   0    38439.22    39971.32    581.94 o 
   3   7   0     2732.78     2311.17    252.62 o 
   5   7   0    35852.63    36014.84   1188.91 o 
   7   7   0      945.86     1115.56    418.46 o 
   9   7   0     7576.60     9013.87    963.66 o 
   0   8   0   841390.75   865204.44  15515.02 o 
   2   8   0      256.75     1079.33    155.38 o 
   4   8   0   122854.53   127705.11   1838.87 o 
   6   8   0   150213.05   157493.50   3079.98 o 
   8   8   0    21237.65    23008.93   1248.85 o 
   1   9   0    10554.53    13121.15    402.11 o 
   3   9   0   383135.47   380777.25   8025.87 o 
   5   9   0   155614.48   163653.77   2539.68 o 
   7   9   0    67395.36    72474.03   1971.24 o 
   9   9   0       19.07     -428.32    428.32 o 
   0  10   0     2715.52     2861.63    359.25 o 
   2  10   0    42331.78    36197.28    722.56 o 
   4  10   0     2618.52     3131.58    453.49 o 
   6  10   0     5534.17     5654.91    674.48 o 
   8  10   0      536.60      270.02    443.06 o 
   1  11   0     9601.17     8370.92    378.84 o 
   3  11   0     3453.24     3670.10    268.01 o 
   5  11   0     5442.80     5082.89    598.78 o 
   7  11   0     2115.25     1722.17    513.76 o 
   9  11   0       13.46      -43.97    479.00 o 
   0  12   0    28597.29    27547.00   1047.53 o 
   2  12   0   277708.34   270727.31   3494.48 o 
   4  12   0    23121.85    26854.79   1063.06 o 
   6  12   0      287.52     1915.90    612.93 o 
   8  12   0    94969.23   101508.23   3600.47 o 
   1  13   0    57220.15    61953.53   1504.79 o 
   3  13   0   237454.63   242370.61   2618.67 o 
   5  13   0   195480.66   206639.69   3069.63 o 
   7  13   0    46284.07    47287.56   1710.20 o 
   9  13   0       97.16      361.54    517.47 o 
   0  14   0     7096.34     6853.17    638.77 o 
   2  14   0    28322.20    24556.81    720.28 o 
   4  14   0        4.12     -241.32    241.32 o 
   6  14   0      394.89      150.55    356.08 o 
   8  14   0     3790.96     3232.76    678.21 o 
   1  15   0      466.48      649.72    222.47 o 
   3  15   0    31233.18    35850.22   1099.15 o 
   5  15   0      946.72     1185.47    426.76 o 
   7  15   0     2340.34     2103.89    576.61 o 
   0  16   0   308723.25   324407.22   9493.45 o 
   2  16   0    11653.11    11652.46    662.74 o 
   4  16   0    43411.34    41568.43   1419.22 o 
   6  16   0    37924.69    38420.76   1531.56 o 
   8  16   0     2783.91     2846.78    717.40 o 
   1  17   0     5005.12     4720.34    476.71 o 
   3  17   0   153880.69   158986.95   2354.70 o 
   5  17   0    86687.38    84883.99   2140.91 o 
   7  17   0    47686.78    50049.57   1857.84 o 
   0  18   0    11362.57    12991.94    943.89 o 
   2  18   0     4819.72     4766.52    548.70 o 
   4  18   0      555.22      584.83    346.65 o 
   6  18   0     1690.80     1480.74    483.57 o 
   1  19   0    19083.83    18853.23   1323.56 o 
   3  19   0    10691.06    13099.31    952.43 o 
   5  19   0    27337.48    27797.51   1329.02 o 
   7  19   0       35.21      493.51    524.16 o 
   0  20   0       63.88      707.28    493.79 o 
   2  20   0    56958.11    59069.86   1628.18 o 
   4  20   0     6754.31     6815.27    846.34 o 
   6  20   0     4517.00     3734.78    757.21 o 
   1  21   0    10778.51    10363.38    850.24 o 
   3  21   0    49606.99    51548.43   1635.42 o 
   5  21   0    53088.61    52725.09   2040.08 o 
   0  22   0     8758.27     7029.51   1474.76 o 
   2  22   0     9233.57     8376.29    749.36 o 
   4  22   0       68.83      -84.13    377.48 o 
   6  22   0      857.84      655.96    539.54 o 
   1  23   0      175.41      507.65    356.64 o 
   3  23   0    44431.23    44810.89   1603.96 o 
   5  23   0     6581.09     5332.56    895.48 o 
   0  24   0       59.36      677.13    751.73 o 
   2  24   0    25841.45    27815.47   1404.18 o 
   4  24   0     2490.64     2870.71    697.73 o 
   1  25   0     1690.81     1997.08    594.69 o 
   3  25   0    33482.76    31130.14   1426.46 o 
   0  26   0    12934.93    12641.64   2111.72 o 
   2  26   0     3987.99     3305.24    660.32 o 
   4  26   0      515.52      610.56    519.24 o 
   1  27   0    10264.73     8879.79   1120.36 o 
   3  27   0     6934.95     6749.10    933.44 o 
   0  28   0    65645.33    70834.51   4728.42 o 
   1   1   1    81808.57    81290.00    773.89 o 
   3   1   1    23768.67    23061.60    390.03 o 
   5   1   1    89740.25    92592.67    976.37 o 
   7   1   1     1318.81     1454.66    246.96 o 
   9   1   1       60.55      316.94    445.54 o 
   0   2   1    93505.25   100697.01   1560.84 o 
   2   2   1       42.56      193.17     70.13 o 
   4   2   1     7026.15     7393.94    283.81 o 
   6   2   1    17988.64    19846.89    539.03 o 
   8   2   1      100.76      288.45    282.35 o 
  10   2   1     4362.01     3709.07    778.23 o 
   1   3   1     9967.37     9060.85    192.43 o 
   3   3   1    58236.48    54964.38    567.38 o 
   5   3   1    29010.08    27237.30    551.63 o 
   7   3   1     8588.84     9252.70    546.31 o 
   9   3   1     1257.66     1292.16    451.66 o 
   0   4   1      177.66      255.23     71.90 o 
   2   4   1     1972.61     2131.72    144.75 o 
   4   4   1     1240.12      917.45    141.39 o 
   6   4   1      318.92      269.33    180.99 o 
   8   4   1      244.86       65.80    280.97 o 
  10   4   1       93.92      425.59    518.24 o 
   1   5   1    22898.34    21589.08    327.23 o 
   3   5   1   130228.65   116755.77   1291.90 o 
   5   5   1    75843.12    76304.91    868.23 o 
   7   5   1    26789.77    29063.01    870.17 o 
   9   5   1      238.28      752.36    362.99 o 
   0   6   1    77123.08    77905.92   1270.05 o 
   2   6   1   111229.31   112383.34    894.22 o 
   4   6   1     1545.58     1602.33    169.30 o 
   6   6   1      659.96      754.32    244.03 o 
   8   6   1    28136.58    28639.87    937.53 o 
  10   6   1     2135.82     1394.64    551.60 o 
   1   7   1    27788.42    28739.99    379.68 o 
   3   7   1    25607.70    20542.49    438.93 o 
   5   7   1    32636.15    33097.62    777.73 o 
   7   7   1      111.96       92.70    241.60 o 
   9   7   1       16.72      263.82    330.40 o 
   0   8   1     7280.78     7128.68    325.30 o 
   2   8   1     9517.89     6375.45    223.63 o 
   4   8   1      538.22      345.07    148.87 o 
   6   8   1     1282.17     1442.47    305.77 o 
   8   8   1      877.62      904.85    335.84 o 
   1   9   1    45249.98    40759.34    489.87 o 
   3   9   1   103620.13   104943.66   1406.03 o 
   5   9   1   149185.03   138778.08   1733.18 o 
   7   9   1    25724.26    27571.79    897.69 o 
   9   9   1     2743.35     2549.43    497.70 o 
   0  10   1   202471.53   208907.34   3354.61 o 
   2  10   1    96949.76   102970.29    770.93 o 
   4  10   1    20067.81    21872.77    654.78 o 
   6  10   1    12886.71    11391.74    599.83 o 
   8  10   1    16502.84    17936.24    831.49 o 
   1  11   1       34.06       76.63     87.79 o 
   3  11   1     1134.38     1168.63    165.08 o 
   5  11   1      399.07      520.71    215.69 o 
   7  11   1       45.59       25.78    249.48 o 
   9  11   1     1378.93      756.13    386.04 o 
   0  12   1     1069.53     1222.60    199.05 o 
   2  12   1     5317.08     4780.13    223.90 o 
   4  12   1     4006.33     3890.90    363.89 o 
   6  12   1     1278.81     1404.00    304.09 o 
   8  12   1     2521.27     2219.18    449.18 o 
   1  13   1    22523.86    20806.26    443.42 o 
   3  13   1   127041.72   124296.55   1337.82 o 
   5  13   1    80219.73    79009.05   1362.76 o 
   7  13   1    29057.26    28705.41    962.99 o 
   9  13   1       47.22       49.82    349.97 o 
   0  14   1   167942.81   179425.47   3419.86 o 
   2  14   1   206962.22   222280.81   2127.65 o 
   4  14   1      994.47     1138.94    248.16 o 
   6  14   1     3111.16     3865.75    439.32 o 
   8  14   1    55396.63    61233.67   1530.22 o 
   1  15   1      268.67      164.67    124.93 o 
   3  15   1    56632.50    54167.88    980.43 o 
   5  15   1     6245.48     7073.25    514.39 o 
   7  15   1    15415.34    14271.70    801.01 o 
   0  16   1     6461.19     6662.69    471.42 o 
   2  16   1     1802.19     1660.75    248.69 o 
   4  16   1       32.14        4.37    205.58 o 
   6  16   1     6349.67     5986.81    562.42 o 
   8  16   1       97.25      363.46    360.63 o 
   1  17   1     7510.01     7356.82    379.95 o 
   3  17   1    43071.00    42866.39    921.89 o 
   5  17   1    37139.83    36037.10   1060.91 o 
   7  17   1     8874.15     9092.69    697.61 o 
   0  18   1   211707.63   222748.55   5188.59 o 
   2  18   1    83547.15    83617.63   1233.62 o 
   4  18   1    11516.42    10796.00    630.96 o 
   6  18   1    23185.16    23283.75    941.39 o 
   1  19   1    17044.34    17029.73    638.32 o 
   3  19   1    14702.04    17479.08    650.89 o 
   5  19   1    50208.90    51223.55   1299.32 o 
   7  19   1     7367.42     7228.77    670.92 o 
   0  20   1      168.21       97.59    274.61 o 
   2  20   1     1366.64     1306.47    264.44 o 
   4  20   1     4516.89     4856.92    499.77 o 
   6  20   1      653.75      501.20    327.03 o 
   1  21   1        4.39       18.94    202.67 o 
   3  21   1    14442.85    14099.27    674.84 o 
   5  21   1     5588.29     5218.24    563.10 o 
   0  22   1    66918.37    63284.61   2428.75 o 
   2  22   1   104054.55   107209.25   1611.37 o 
   4  22   1       26.91      267.45    300.90 o 
   6  22   1     3266.17     1273.12    418.49 o 
   1  23   1       37.11     -136.14    216.71 o 
   3  23   1    50227.52    50827.77   1203.14 o 
   5  23   1    18077.26    18566.55    965.21 o 
   0  24   1       21.65      395.71    481.87 o 
   2  24   1     1596.08     1498.08    334.31 o 
   4  24   1      122.97      135.57    292.21 o 
   1  25   1     2095.82     2163.46    451.05 o 
   3  25   1     1777.95     1527.30    352.70 o 
   0  26   1   104585.45   109779.45   3925.69 o 
   2  26   1    23900.20    22718.78   1019.18 o 
   4  26   1     7853.88     8587.52    747.52 o 
   1  27   1    17585.18    18321.18   1042.14 o 
   3  27   1    17170.54    17925.12    934.08 o 
   0  28   1     4434.41     3361.48    830.04 o 
   0   0   2   122712.37   127550.67   1087.74 o 
   2   0   2    25287.84    27977.20    531.29 o 
   4   0   2     4539.40     5096.09    373.21 o 
   6   0   2     7388.58     7828.67    577.14 o 
   8   0   2     2679.47     2536.06    558.47 o 
  10   0   2     5814.04     4930.81   1250.95 o 
   1   1   2    17516.38    17700.93    285.50 o 
   3   1   2     4792.91     5376.98    227.11 o 
   5   1   2    18628.66    18150.81    487.29 o 
   7   1   2       48.43      234.90    223.67 o 
   9   1   2     1000.87      619.07    482.63 o 
   0   2   2     5890.27     6507.61    206.09 o 
   2   2   2        3.71       65.32     72.05 o 
   4   2   2       23.50      112.11    112.43 o 
   6   2   2     1081.65      706.23    207.15 o 
   8   2   2      190.58      357.86    308.89 o 
  10   2   2      386.28     1028.52    659.37 o 
   1   3   2      524.17      678.84     72.89 o 
   3   3   2     1814.62     1519.34    143.11 o 
   5   3   2      158.51       74.47    136.21 o 
   7   3   2     2750.47     2428.97    345.72 o 
   9   3   2        9.62       81.93    346.81 o 
   0   4   2    73134.84    76389.52   1008.78 o 
   2   4   2    43433.21    46369.16    566.53 o 
   4   4   2     2671.73     2877.60    205.36 o 
   6   4   2     1042.96      823.69    231.79 o 
   8   4   2     9252.94    10178.38    659.98 o 
  10   4   2     2553.60     2107.29    776.46 o 
   1   5   2      317.26      320.12     77.74 o 
   3   5   2    13902.78    17397.67    385.10 o 
   5   5   2     3620.10     3529.03    281.71 o 
   7   5   2    10663.44    11822.76    677.80 o 
   9   5   2       27.17      419.44    356.14 o 
   0   6   2      749.81      608.36    126.95 o 
   2   6   2     1741.65     2164.39    145.05 o 
   4   6   2      270.41      178.95    108.88 o 
   6   6   2       99.47       84.94    225.03 o 
   8   6   2      315.34      230.55    289.66 o 
   1   7   2      955.37      855.47     99.50 o 
   3   7   2     7225.40     6685.76    298.41 o 
   5   7   2     2486.09     2662.67    284.28 o 
   7   7   2      175.34       15.05    250.34 o 
   9   7   2     3097.14     3380.36    516.44 o 
   0   8   2    78827.91    83227.91   1824.42 o 
   2   8   2    36691.27    38088.72    553.54 o 
   4   8   2     2903.58     3150.12    256.53 o 
   6   8   2     5993.89     6161.98    492.25 o 
   8   8   2     4384.50     4788.42    529.96 o 
   1   9   2     6849.19     6180.12    219.43 o 
   3   9   2      110.59      308.14    124.49 o 
   5   9   2    17324.95    19038.26    694.19 o 
   7   9   2      555.80      762.55    316.64 o 
   9   9   2     2338.78     2550.58    483.21 o 
   0  10   2    42154.53    33918.43    859.54 o 
   2  10   2       98.16      105.78     81.13 o 
   4  10   2     4971.78     4899.97    357.47 o 
   6  10   2     2649.54     2386.34    372.55 o 
   8  10   2       94.44      271.49    302.00 o 
   1  11   2      113.14      140.09     88.61 o 
   3  11   2      610.00      750.69    142.32 o 
   5  11   2      485.05      550.85    252.64 o 
   7  11   2      983.43      901.77    323.08 o 
   9  11   2      108.54      497.43    369.12 o 
   0  12   2    29779.80    33965.62    737.10 o 
   2  12   2    16263.87    16763.54    386.46 o 
   4  12   2      385.62      593.80    232.34 o 
   6  12   2     2148.64     2513.09    383.96 o 
   8  12   2     6368.31     6337.00    625.37 o 
   1  13   2     2164.01     2092.59    169.82 o 
   3  13   2    24561.83    25495.02    592.26 o 
   5  13   2      248.23      419.35    246.76 o 
   7  13   2     7806.58     8353.92    637.70 o 
   9  13   2      669.22      870.17    467.34 o 
   0  14   2     1537.36     1274.83    228.21 o 
   2  14   2    11926.24    10967.45    409.99 o 
   4  14   2      597.04      411.01    222.10 o 
   6  14   2      346.86      608.12    268.82 o 
   8  14   2     1340.12     1592.57    438.72 o 
   1  15   2      443.43      334.39    134.07 o 
   3  15   2      678.35      737.22    222.94 o 
   5  15   2      232.71        1.65    221.26 o 
   7  15   2      218.84      219.46    289.39 o 
   0  16   2      846.72      518.47    212.53 o 
   2  16   2       74.70      -36.82    130.28 o 
   4  16   2      258.22       72.57    212.77 o 
   6  16   2      904.03      880.42    320.11 o 
   8  16   2      134.36      200.42    360.33 o 
   1  17   2    12044.39    12473.46    483.37 o 
   3  17   2      178.76       80.76    184.47 o 
   5  17   2    17266.19    16397.20    769.30 o 
   7  17   2       14.13      151.58    306.92 o 
   0  18   2     5281.27     5540.54    532.33 o 
   2  18   2     2438.82     2266.23    299.04 o 
   4  18   2     4511.81     4758.53    473.01 o 
   6  18   2     1120.83     1295.20    371.56 o 
   1  19   2     2296.66     2569.07    296.99 o 
   3  19   2      392.87      258.62    199.82 o 
   5  19   2     3384.35     3410.31    466.14 o 
   7  19   2        8.59     -291.18    291.18 o 
   0  20   2     3573.35     3589.56    626.90 o 
   2  20   2     2680.16     3569.24    358.63 o 
   4  20   2     1429.58     1526.89    344.80 o 
   6  20   2     1776.85     1810.69    413.50 o 
   1  21   2     5411.43     5771.22    485.24 o 
   3  21   2    23014.95    22800.84    763.10 o 
   5  21   2      205.44      380.86    300.49 o 
   0  22   2      890.44     1330.44    496.19 o 
   2  22   2     2344.42     2054.75    321.92 o 
   4  22   2     1445.78      923.88    315.39 o 
   6  22   2      327.44      503.91    343.25 o 
   1  23   2       53.97      199.15    257.34 o 
   3  23   2     1899.23     1619.50    311.01 o 
   5  23   2      251.87      312.77    310.77 o 
   0  24   2     1159.44     1210.80    623.89 o 
   2  24   2       58.17      102.32    256.20 o 
   4  24   2      222.42      544.86    353.50 o 
   1  25   2     7954.56     8394.27    730.77 o 
   3  25   2      484.47      181.73    278.23 o 
   0  26   2     2898.32     2226.62    789.20 o 
   2  26   2      177.31      213.55    298.64 o 
   4  26   2      393.37      163.54    632.99 o 
   1  27   2     2044.37     2556.84    511.28 o 
   3  27   2      202.19      324.26    345.00 o 
   0  28   2     3493.25     3401.54    841.13 o 
   1   1   3     2035.96     2270.96    129.26 o 
   3   1   3     4738.98     5000.36    221.52 o 
   5   1   3     7508.94     8288.70    368.48 o 
   7   1   3     3470.09     3981.86    402.04 o 
   9   1   3      214.83      484.30    515.43 o 
   0   2   3    30444.64    32734.73    445.43 o 
   2   2   3    42788.83    43043.39    464.70 o 
   4   2   3    35112.19    35312.89    589.80 o 
   6   2   3     6069.22     6925.88    413.42 o 
   8   2   3    15807.82    14705.94    830.21 o 
  10   2   3     1390.37     2124.58    916.35 o 
   1   3   3    22841.07    23246.77    290.47 o 
   3   3   3    74928.16    71652.55    699.38 o 
   5   3   3    32499.33    32953.75    643.89 o 
   7   3   3     1254.38     1045.60    280.45 o 
   9   3   3      512.99      542.65    421.49 o 
   0   4   3      538.68      940.69    112.41 o 
   2   4   3     5191.78     4739.51    199.34 o 
   4   4   3      205.03       26.85    106.45 o 
   6   4   3      125.36       19.77    194.09 o 
   8   4   3      902.44      864.99    341.64 o 
  10   4   3      193.66      367.55    746.31 o 
   1   5   3    18102.27    19067.47    309.74 o 
   3   5   3      192.25      184.95    103.15 o 
   5   5   3    33781.61    36876.46    726.08 o 
   7   5   3     1073.29     1101.64    330.56 o 
   9   5   3     1535.18     1140.19    446.58 o 
   0   6   3   234861.11   243820.95   3469.61 o 
   2   6   3    29377.97    30927.87    414.90 o 
   4   6   3    27274.45    27717.72    560.82 o 
   6   6   3    66604.02    67722.56   1233.99 o 
   8   6   3      147.44      510.00    322.31 o 
   1   7   3     3556.35     3869.68    169.94 o 
   3   7   3    55927.06    57627.39    741.93 o 
   5   7   3    12373.70    12383.94    504.96 o 
   7   7   3     4497.27     3970.14    480.80 o 
   9   7   3     1063.08      820.91    411.45 o 
   0   8   3    12871.97     8965.04    375.34 o 
   2   8   3      897.07      851.37    125.22 o 
   4   8   3     1717.15     1140.62    197.55 o 
   6   8   3      494.35      159.01    230.52 o 
   8   8   3     1372.47      959.37    354.57 o 
   1   9   3    21730.60    19435.68    371.32 o 
   3   9   3    51972.47    54399.56    747.13 o 
   5   9   3    39595.83    38033.41    902.66 o 
   7   9   3     9059.24     8942.98    640.97 o 
   9   9   3       32.30      222.17    368.92 o 
   0  10   3    17619.00    16571.84    538.63 o 
   2  10   3   109196.61   112504.07   1408.84 o 
   4  10   3     8857.57    10454.86    480.71 o 
   6  10   3       70.71      166.58    242.25 o 
   8  10   3    29324.48    32096.02   1086.94 o 
   1  11   3       26.51      117.14     88.33 o 
   3  11   3      136.40       74.23    113.04 o 
   5  11   3       45.35      142.75    213.34 o 
   7  11   3      177.06      170.37    271.37 o 
   9  11   3      125.76     -103.67    373.39 o 
   0  12   3       43.37       12.15    135.92 o 
   2  12   3      324.35      418.41    134.10 o 
   4  12   3      757.60      772.48    221.01 o 
   6  12   3     1075.63     1067.64    323.57 o 
   8  12   3       50.19      152.96    337.40 o 
   1  13   3    26408.86    23347.81    478.42 o 
   3  13   3    13022.91    13800.74    466.25 o 
   5  13   3    45625.74    40209.88   1090.94 o 
   7  13   3     1251.08     1029.13    329.94 o 
   0  14   3   175312.03   179366.02   3914.67 o 
   2  14   3     4732.15     5544.58    307.43 o 
   4  14   3    42888.82    42971.84   1076.36 o 
   6  14   3    18598.35    18401.72    811.01 o 
   8  14   3      868.36     1001.04    424.89 o 
   1  15   3      569.89      550.99    156.73 o 
   3  15   3     7593.33     6834.77    416.04 o 
   5  15   3     6768.12     5958.04    511.90 o 
   7  15   3     3364.35     3712.62    491.73 o 
   0  16   3     2705.98     2588.73    321.43 o 
   2  16   3     2361.03     2362.52    257.92 o 
   4  16   3     1117.19     1148.41    296.12 o 
   6  16   3      711.31      440.21    294.29 o 
   8  16   3      788.58      761.28    423.24 o 
   1  17   3       10.10      -72.29    134.31 o 
   3  17   3     8004.97     9220.29    516.48 o 
   5  17   3     1764.20     1671.99    362.80 o 
   7  17   3     3348.95     2572.42    469.60 o 
   0  18   3    23834.85    25670.21    985.58 o 
   2  18   3    94224.65   109106.05   1414.64 o 
   4  18   3     1444.50     1880.07    348.20 o 
   6  18   3       26.41       76.06    270.98 o 
   1  19   3       48.30       14.33    164.80 o 
   3  19   3    11687.80    12086.65    603.99 o 
   5  19   3     4204.64     2720.38    434.90 o 
   7  19   3     5155.67     4518.05    632.74 o 
   0  20   3     3253.60     4391.63    702.91 o 
   2  20   3       16.59      -74.15    171.50 o 
   4  20   3      718.42      678.30    268.78 o 
   6  20   3      692.05      508.77    328.04 o 
   1  21   3     2467.92     2191.32    355.47 o 
   3  21   3      199.58      221.83    230.08 o 
   5  21   3     3390.84     3199.97    480.22 o 
   0  22   3    88709.03    96079.55   4457.54 o 
   2  22   3     7613.80     9279.15    560.37 o 
   4  22   3     5333.15     4553.54    481.81 o 
   6  22   3    20271.83    17880.79    939.38 o 
   1  23   3      491.90      606.69    311.75 o 
   3  23   3     5029.06     5362.64    502.59 o 
   5  23   3     5095.23     3960.89    550.16 o 
   0  24   3      942.85     1264.19    532.58 o 
   2  24   3      218.79      293.86    255.66 o 
   4  24   3      499.09      669.46    319.50 o 
   1  25   3      153.47      219.13    303.60 o 
   3  25   3      551.27      485.90    325.25 o 
   0  26   3     5990.52     4353.87    859.73 o 
   2  26   3    26265.04    27745.80   1127.35 o 
   1  27   3       61.42      101.65    335.18 o 
   0  28   3      147.00       30.01    480.95 o 
   0   0   4   523260.22   537073.62   8945.31 o 
   2   0   4  1205790.87  1209333.75  15129.93 o 
   4   0   4     3131.19     3072.12    317.11 o 
   6   0   4     3338.95     4652.17    487.29 o 
   8   0   4   202942.42   210609.00   4243.86 o 
  10   0   4    29604.16    36300.96   3689.78 o 
   1   1   4    18961.03    17982.61    338.30 o 
   3   1   4   130994.95   121078.55    936.38 o 
   5   1   4   111509.99   108962.45   1143.58 o 
   7   1   4    55317.24    54728.23   1162.91 o 
   9   1   4     2335.43     2884.77    790.70 o 
   0   2   4     1368.19     1175.96    131.13 o 
   2   2   4       10.14       36.84     71.32 o 
   4   2   4     4570.63     3922.50    243.30 o 
   6   2   4     5647.65     5102.45    371.70 o 
   8   2   4     1406.17     1076.54    420.27 o 
   1   3   4    21705.67    21827.60    334.14 o 
   3   3   4    32535.04    33670.00    501.11 o 
   5   3   4    60584.04    61893.48    866.04 o 
   7   3   4    10253.76    10545.50    564.85 o 
   9   3   4     2506.84     2705.76    712.51 o 
   0   4   4  1571095.63  1556845.00  22976.35 o 
   2   4   4    99589.51   100343.75    683.61 o 
   4   4   4   130319.79   137327.81   1132.40 o 
   6   4   4   145837.69   152102.67   1882.87 o 
   8   4   4    38353.82    41358.51   1410.66 o 
   1   5   4    74575.34    71486.22    667.29 o 
   3   5   4   231315.70   217389.30   1634.59 o 
   5   5   4   217017.44   213797.92   2654.22 o 
   7   5   4    42146.83    43870.92   1158.71 o 
   9   5   4     2365.75     2428.43    625.82 o 
   0   6   4      123.10      199.71     93.18 o 
   2   6   4        0.63       38.32     66.19 o 
   4   6   4     3609.35     3755.46    261.59 o 
   6   6   4     1996.82     2228.99    320.75 o 
   8   6   4      731.04      592.56    390.12 o 
   1   7   4     3252.13     3982.27    186.34 o 
   3   7   4    43537.74    46766.66    651.90 o 
   5   7   4      231.83      159.33    176.26 o 
   7   7   4     7172.98     8070.41    604.26 o 
   9   7   4      711.62      459.76    480.14 o 
   0   8   4    34273.12    27420.64    581.87 o 
   2   8   4   458142.13   457255.44   4008.66 o 
   4   8   4    22034.70    23116.54    596.88 o 
   6   8   4       62.76      498.38    261.49 o 
   8   8   4   122687.65   126688.89   2306.10 o 
   1   9   4    41358.61    44427.62    566.93 o 
   3   9   4   258175.02   255277.83   2450.66 o 
   5   9   4   158233.41   164933.75   2478.37 o 
   7   9   4    47872.66    47501.65   1267.37 o 
   9   9   4        8.99      259.92    416.68 o 
   0  10   4     5662.40     3772.81    305.61 o 
   2  10   4     1817.28     1772.69    152.58 o 
   4  10   4      783.32     1007.42    211.75 o 
   6  10   4     4480.30     3937.35    456.17 o 
   8  10   4      134.79      339.28    367.49 o 
   1  11   4     3988.72     4213.85    225.57 o 
   3  11   4     7440.76     7741.99    335.21 o 
   5  11   4     1589.64     1834.16    333.09 o 
   7  11   4      372.24      470.00    348.81 o 
   9  11   4     2637.28     2862.37    591.06 o 
   0  12   4   310292.00   303835.88   4149.73 o 
   2  12   4     3329.69     3308.06    253.92 o 
   4  12   4    63168.75    68858.13   1167.50 o 
   6  12   4    44851.59    43631.52   1188.96 o 
   8  12   4     5165.19     4603.96    615.79 o 
   1  13   4    22213.15    23640.74    495.93 o 
   3  13   4   154487.98   151843.14   1675.07 o 
   5  13   4   120387.02   121750.66   1852.85 o 
   7  13   4    32319.98    32183.61   1226.10 o 
   0  14   4       40.98      340.40    200.02 o 
   2  14   4     3915.40     4072.64    296.64 o 
   4  14   4      346.91      299.65    225.31 o 
   6  14   4      268.34      211.78    269.18 o 
   8  14   4      746.39     1017.97    426.03 o 
   1  15   4    24089.17    22856.83    591.75 o 
   3  15   4      523.82      368.20    172.21 o 
   5  15   4    17050.14    15776.84    765.02 o 
   7  15   4     3008.23     2747.33    500.56 o 
   0  16   4    15322.18    16174.26    689.34 o 
   2  16   4   126362.88   137802.00   1555.15 o 
   4  16   4     5447.90     5630.39    499.99 o 
   6  16   4     1142.01     1067.33    343.07 o 
   8  16   4    28204.04    28489.42   1218.27 o 
   1  17   4    27233.65    25446.00    658.01 o 
   3  17   4    83507.16    86110.77   1430.13 o 
   5  17   4    92467.73    88742.05   1637.18 o 
   7  17   4    17662.00    16908.56    954.07 o 
   0  18   4    12714.74    13213.27    844.52 o 
   2  18   4     6044.72     6591.07    399.41 o 
   4  18   4       82.78      135.64    221.85 o 
   6  18   4      935.72      265.67    324.74 o 
   1  19   4      881.65      760.24    220.26 o 
   3  19   4    31835.97    32602.36    903.14 o 
   5  19   4     1499.36     1056.39    306.47 o 
   7  19   4     5739.28     5432.52    673.72 o 
   0  20   4    48631.89    47642.10   1553.29 o 
   2  20   4     2264.97     2210.08    301.74 o 
   4  20   4    11820.90    11246.21    636.56 o 
   6  20   4    11476.03    11120.42    809.33 o 
   1  21   4     7583.37     7553.42    538.09 o 
   3  21   4    48921.91    49757.21   1155.95 o 
   5  21   4    41912.98    40080.24   1213.22 o 
   0  22   4    11694.54    12872.45    953.41 o 
   2  22   4     4165.44     4720.72    471.71 o 
   4  22   4      887.93     1237.35    333.88 o 
   6  22   4     1402.24     1069.42    435.95 o 
   1  23   4    10418.85    10582.80    748.35 o 
   3  23   4    11618.28    11709.73    662.78 o 
   5  23   4    25173.38    24047.46   1028.02 o 
   0  24   4    21113.16    23531.05   1284.65 o 
   2  24   4      934.15     1839.70    407.67 o 
   4  24   4     3581.99     3766.35    472.16 o 
   1  25   4     5896.50     5759.12    652.29 o 
   3  25   4    11214.69    10268.56    774.57 o 
   0  26   4     5288.93     4786.90    899.09 o 
   2  26   4     5209.00     5774.05    637.82 o 
   1  27   4       21.51     -257.18    326.57 o 
   1   1   5    13800.44    14354.85    314.30 o 
   3   1   5   189192.47   186904.72   1757.72 o 
   5   1   5    86819.83    88877.81   1138.61 o 
   7   1   5    37491.11    38018.98   1175.10 o 
   9   1   5      383.76      544.70    522.58 o 
   0   2   5    11730.13     9910.73    340.98 o 
   2   2   5    10169.65    13600.02    325.63 o 
   4   2   5     2335.58     2824.75    220.66 o 
   6   2   5     2025.19     2093.43    291.09 o 
   8   2   5     1551.78     1373.87    506.94 o 
   1   3   5    24772.78    22234.29    345.75 o 
   3   3   5    84053.25    82951.79    790.16 o 
   5   3   5    65884.70    64338.40    958.23 o 
   7   3   5     4929.72     4300.92    492.61 o 
   9   3   5       48.02      263.31    525.63 o 
   0   4   5     1309.05     1548.40    170.29 o 
   2   4   5    21066.15    17636.03    304.81 o 
   4   4   5     2538.40     2569.35    213.27 o 
   6   4   5     6480.59     5980.24    425.60 o 
   8   4   5       42.07       16.15    372.50 o 
   1   5   5    21411.29    26534.14    389.89 o 
   3   5   5   171661.61   180909.23   1757.91 o 
   5   5   5   130934.20   142859.52   1765.11 o 
   7   5   5    30697.66    33820.23   1048.90 o 
   9   5   5      414.58      457.63    479.20 o 
   0   6   5    55169.01    52199.90    859.89 o 
   2   6   5    25746.71    23560.88    380.64 o 
   4   6   5      983.15      868.02    175.52 o 
   6   6   5    14857.32    15353.16    658.05 o 
   8   6   5    13528.39    13876.40    965.69 o 
   1   7   5    15622.97    15204.59    344.37 o 
   3   7   5    66327.63    67506.90    862.83 o 
   5   7   5      181.17      189.31    194.03 o 
   7   7   5     8897.71     8219.13    677.00 o 
   9   7   5     6231.05     6826.82   1106.17 o 
   0   8   5    13707.14    10499.79    396.59 o 
   2   8   5      182.25      293.16     96.85 o 
   4   8   5     6512.49     6625.48    367.52 o 
   6   8   5       14.83      123.72    261.17 o 
   8   8   5     2194.39     2057.52    532.83 o 
   1   9   5    22793.73    23692.48    458.23 o 
   3   9   5   163460.03   167754.67   1362.13 o 
   5   9   5    96592.87    97994.73   1476.06 o 
   7   9   5    34527.39    34952.04   1382.21 o 
   9   9   5       33.55      616.91    492.87 o 
   0  10   5   375975.56   380980.06   6651.75 o 
   2  10   5   158490.77   163348.45   1197.66 o 
   4  10   5     9004.63     8897.34    429.94 o 
   6  10   5    21629.50    20969.89    927.23 o 
   8  10   5    48579.32    49103.39   1677.26 o 
   1  11   5     9029.17     9199.01    319.45 o 
   3  11   5     5550.20     5355.19    301.24 o 
   5  11   5     2168.41     2653.32    350.19 o 
   7  11   5     7134.23     7274.08    699.23 o 
   9  11   5      132.50      680.21    466.85 o 
   0  12   5    19416.89    17422.90    588.03 o 
   2  12   5      241.97      126.97    134.74 o 
   4  12   5     1517.13     1528.92    276.49 o 
   6  12   5     3208.34     3429.67    504.28 o 
   8  12   5      109.43      -35.44    371.91 o 
   1  13   5    21049.11    22271.57    497.99 o 
   3  13   5    59442.26    57769.59    866.84 o 
   5  13   5    89777.79    87809.83   1585.36 o 
   7  13   5    18265.59    16563.19    963.00 o 
   0  14   5   471164.13   498458.97   9051.41 o 
   2  14   5   180010.47   186158.61   2911.81 o 
   4  14   5    32252.81    37338.02    931.59 o 
   6  14   5    32223.91    32367.24   1181.08 o 
   8  14   5    44741.81    43198.05   1554.70 o 
   1  15   5    18941.51    19900.01    567.01 o 
   3  15   5     1767.88     2578.58    284.31 o 
   5  15   5    32046.25    31636.64   1022.43 o 
   7  15   5     1073.36      562.64    391.51 o 
   0  16   5     3960.86     3340.24    360.80 o 
   2  16   5     3947.58     4269.67    375.04 o 
   4  16   5      788.22      765.14    294.75 o 
   6  16   5      783.22      606.75    352.57 o 
   8  16   5     1202.62     1315.71    533.92 o 
   1  17   5     3112.11     3572.68    316.20 o 
   3  17   5    48063.57    48150.77   1006.59 o 
   5  17   5    34181.68    33716.61   1197.49 o 
   7  17   5    21973.28    20321.14   1037.79 o 
   0  18   5   282696.91   299470.19   5807.08 o 
   2  18   5   159922.30   175703.73   3299.76 o 
   4  18   5     9208.29    10265.34    619.63 o 
   6  18   5    19153.79    18875.27    969.90 o 
   1  19   5       59.63       51.39    189.85 o 
   3  19   5    57903.36    55006.16   1216.93 o 
   5  19   5    15522.68    14898.97    852.84 o 
   7  19   5    28009.29    28128.01   1397.19 o 
   0  20   5        7.88       51.01    261.12 o 
   2  20   5     3465.63     3485.99    364.63 o 
   4  20   5       87.67       50.84    236.39 o 
   6  20   5     2085.97     2247.63    482.55 o 
   1  21   5     5891.70     6194.09    512.50 o 
   3  21   5    15661.28    16118.56    721.06 o 
   5  21   5    25250.60    24436.26   1075.75 o 
   0  22   5   200719.41   217162.22   5327.39 o 
   2  22   5    79048.96    83919.28   1584.11 o 
   4  22   5     8172.72     8101.70    596.50 o 
   1  23   5    28331.20    29288.25   1146.87 o 
   3  23   5    23095.05    24235.21    880.13 o 
   5  23   5    79606.33    77885.54   1991.20 o 
   0  24   5     5834.88     5663.38    766.11 o 
   2  24   5     1128.58     1166.19    346.26 o 
   4  24   5     3408.39     3042.21    495.41 o 
   1  25   5      529.47      443.34    354.14 o 
   3  25   5     5069.33     5229.89    601.86 o 
   0  26   5    86090.42    92791.88   3005.37 o 
   2  26   5    65681.27    65326.61   1697.20 o 
   1  27   5       50.54     -120.34    320.34 o 
   0   0   6     9709.04     6977.58    355.39 o 
   2   0   6   148388.63   144861.72   1656.93 o 
   4   0   6      296.52      370.89    198.23 o 
   6   0   6       12.61     -111.21    323.47 o 
   8   0   6    55248.50    59428.42   2398.91 o 
   1   1   6     7733.76     7495.30    256.28 o 
   3   1   6   105603.78   104933.46    940.93 o 
   5   1   6    47782.65    46387.46    830.88 o 
   7   1   6    26746.27    26027.43   1010.87 o 
   9   1   6       54.24     -123.75    466.63 o 
   0   2   6     3045.22     2164.08    173.61 o 
   2   2   6      970.44     1320.14    145.19 o 
   4   2   6     4062.02     3720.04    245.89 o 
   6   2   6     5636.34     4966.95    444.72 o 
   8   2   6       27.23      -56.40    355.90 o 
   1   3   6       36.20      140.86     72.25 o 
   3   3   6    42552.49    42455.27    654.44 o 
   5   3   6    12532.49    12963.23    523.14 o 
   7   3   6     7513.92     6567.63    610.98 o 
   9   3   6       91.03      -80.67    450.95 o 
   0   4   6   218160.84   207873.94   2286.98 o 
   2   4   6   135449.66   140085.08    965.70 o 
   4   4   6     9373.55     9174.68    346.37 o 
   6   4   6    16420.88    16221.58    733.35 o 
   8   4   6    29680.29    29478.18   1398.08 o 
   1   5   6    48575.57    41778.49    482.12 o 
   3   5   6   121199.89   125705.62   1205.53 o 
   5   5   6   136509.67   135228.27   1623.08 o 
   7   5   6    24174.88    25749.76   1037.53 o 
   9   5   6     3128.56     2286.76    707.95 o 
   0   6   6    40101.69    32728.02    842.72 o 
   2   6   6      281.49      113.49     83.58 o 
   4   6   6     8602.60     8031.24    362.81 o 
   6   6   6     1503.58      910.46    315.22 o 
   8   6   6      157.93      -84.42    387.79 o 
   1   7   6       35.89       49.16     79.41 o 
   3   7   6    14051.77    13723.59    411.12 o 
   5   7   6     4435.00     3854.94    378.90 o 
   7   7   6     6261.15     6255.52    702.28 o 
   9   7   6       58.49     -325.15    449.73 o 
   0   8   6   210491.16   213229.59   2697.92 o 
   2   8   6   296500.72   302927.59   2775.48 o 
   4   8   6       76.50      -70.28    148.18 o 
   6   8   6     2034.11     1947.17    381.12 o 
   8   8   6    53228.51    54494.42   1737.32 o 
   1   9   6     7577.05     7083.66    285.67 o 
   3   9   6   103046.68   106481.08   1081.45 o 
   5   9   6    65113.76    66764.46   1206.60 o 
   7   9   6    39778.98    40737.86   1454.39 o 
   9   9   6      675.81      275.17    497.73 o 
   0  10   6     3814.99     3657.63    296.30 o 
   2  10   6     5890.48     6728.62    299.92 o 
   4  10   6       89.08      154.03    160.51 o 
   6  10   6       48.20      345.21    313.79 o 
   8  10   6     1206.58      976.98    495.76 o 
   1  11   6     1194.05     1373.42    176.86 o 
   3  11   6       15.27      123.97    139.41 o 
   5  11   6     5643.62     6158.40    511.08 o 
   7  11   6     1674.31     1958.17    524.06 o 
   0  12   6   172412.08   182350.28   3442.85 o 
   2  12   6    29430.45    29462.20    676.26 o 
   4  12   6    24290.89    26322.60    773.96 o 
   6  12   6    12885.84    12171.89    781.55 o 
   8  12   6     5266.56     3798.66    684.78 o 
   1  13   6    29782.91    30752.64    591.78 o 
   3  13   6    13378.09    12105.25    450.87 o 
   5  13   6    73517.06    72786.50   1613.18 o 
   7  13   6     6744.88     5165.22    713.65 o 
   0  14   6    10381.19    11398.82    543.42 o 
   2  14   6      632.68      349.37    182.60 o 
   4  14   6     5554.85     5670.02    489.16 o 
   6  14   6     1286.40     1468.10    412.69 o 
   8  14   6        7.77       60.75    432.18 o 
   1  15   6     2523.05     2821.83    281.93 o 
   3  15   6     1532.66     1970.91    268.16 o 
   5  15   6     1132.54     1006.63    355.76 o 
   7  15   6     1049.66      728.70    432.99 o 
   0  16   6     1099.48     1602.03    305.37 o 
   2  16   6    20097.00    21097.51    656.00 o 
   4  16   6      841.86      672.47    290.72 o 
   6  16   6      330.79      450.62    348.56 o 
   1  17   6     5693.94     5516.93    370.35 o 
   3  17   6    47784.53    46255.80    939.28 o 
   5  17   6    27384.91    24528.35   1061.07 o 
   7  17   6     9812.19     7481.25    850.65 o 
   0  18   6     1390.01     1506.64    373.54 o 
   2  18   6     2782.63     2935.34    359.33 o 
   4  18   6       27.06       71.81    254.87 o 
   6  18   6        9.93      232.10    349.05 o 
   1  19   6      101.48      199.26    204.61 o 
   3  19   6     4165.67     3274.79    399.15 o 
   5  19   6     1077.13     1019.34    402.29 o 
   0  20   6     3412.22     3173.74    498.97 o 
   2  20   6     1608.67     1142.04    293.46 o 
   4  20   6     1678.48     1287.21    363.76 o 
   6  20   6     2428.97     1145.33    439.98 o 
   1  21   6    15490.35    16702.11    748.35 o 
   3  21   6    12250.18    12690.22    696.13 o 
   5  21   6    35108.00    34047.21   1306.73 o 
   0  22   6     7462.09     7722.27    807.31 o 
   2  22   6      187.59      295.39    288.55 o 
   4  22   6     2412.29     2026.38    417.70 o 
   1  23   6     3633.30     3946.45    477.09 o 
   3  23   6     3274.84     3911.10    536.63 o 
   5  23   6     9039.47     8558.96    772.10 o 
   0  24   6     3051.93     4391.19    702.74 o 
   2  24   6      178.31      137.75    299.93 o 
   4  24   6     1063.51     1281.73    394.32 o 
   1  25   6       17.91       10.37    291.23 o 
   3  25   6    12221.10    10674.41    891.58 o 
   0  26   6      792.86      191.65    491.54 o 
   2  26   6     5781.90     6001.56    722.86 o 
   1   1   7     2471.17     2617.35    185.42 o 
   3   1   7     1551.24     2118.82    198.85 o 
   5   1   7      761.97      696.16    230.00 o 
   7   1   7     1775.08     1512.48    406.44 o 
   9   1   7       50.76      -29.64    507.35 o 
   0   2   7    77211.00    80075.70    904.29 o 
   2   2   7    58342.98    56962.13    740.48 o 
   4   2   7    23952.36    24371.99    625.91 o 
   6   2   7    31743.09    31642.21    963.54 o 
   8   2   7     8961.04     9794.60    837.76 o 
   1   3   7      294.60      591.94    109.46 o 
   3   3   7     2899.39     2930.77    223.61 o 
   5   3   7      563.64      807.62    246.41 o 
   7   3   7      301.10      326.85    329.70 o 
   9   3   7      297.96      118.79    517.98 o 
   0   4   7      992.19      831.65    161.36 o 
   2   4   7     5594.24     4574.81    213.42 o 
   4   4   7      107.93       98.56    172.44 o 
   6   4   7     1618.49     1113.25    324.46 o 
   8   4   7      433.94      352.32    406.79 o 
   1   5   7       21.74       75.82     81.51 o 
   3   5   7      398.35      816.43    147.43 o 
   5   5   7      525.20      961.38    281.56 o 
   7   5   7      100.43      103.41    313.88 o 
   9   5   7      752.35      404.71    554.80 o 
   0   6   7    56377.56    58911.34    963.00 o 
   2   6   7    43609.73    45187.04    558.63 o 
   4   6   7    48814.21    47532.02    937.00 o 
   6   6   7    11659.17    12589.77    689.38 o 
   8   6   7    11401.55     9409.23    966.60 o 
   1   7   7     3697.03     3452.67    189.89 o 
   3   7   7     3773.00     3428.03    280.47 o 
   5   7   7     3983.22     3528.11    416.49 o 
   7   7   7       10.80     -172.17    297.48 o 
   9   7   7        8.07      -97.20    471.96 o 
   0   8   7     5497.32     4919.05    352.60 o 
   2   8   7     4699.44     3843.96    223.43 o 
   4   8   7       56.32       72.70    174.21 o 
   6   8   7      214.09        0.96    283.51 o 
   8   8   7      315.62      130.84    425.92 o 
   1   9   7     5534.52     5590.52    255.76 o 
   3   9   7     3035.59     3754.31    291.00 o 
   5   9   7     4146.68     3534.16    414.63 o 
   7   9   7     1033.51     1249.68    457.46 o 
   0  10   7    38026.51    39645.00    835.01 o 
   2  10   7    35598.96    38097.80    656.29 o 
   4  10   7    29459.83    31047.17    820.40 o 
   6  10   7    12290.79    12440.47    788.51 o 
   8  10   7     7891.30     8500.84    901.90 o 
   1  11   7      132.08       80.59    114.55 o 
   3  11   7       97.33      249.23    159.13 o 
   5  11   7      260.54      156.49    238.99 o 
   7  11   7      120.16      326.86    390.81 o 
   0  12   7     3161.62     3126.57    319.16 o 
   2  12   7     2345.75     2248.12    247.04 o 
   4  12   7      175.19       28.25    220.93 o 
   6  12   7      452.22      244.40    327.43 o 
   8  12   7      777.67      932.88    515.62 o 
   1  13   7     1829.75     2870.90    252.26 o 
   3  13   7    15099.07    16188.44    548.57 o 
   5  13   7      584.23      574.72    283.14 o 
   7  13   7     1402.18     1336.94    514.00 o 
   0  14   7    32875.86    36512.67    919.20 o 
   2  14   7    39092.39    41070.63    852.68 o 
   4  14   7    21631.92    22168.78    829.20 o 
   6  14   7    14080.25    13147.13    951.82 o 
   8  14   7     7827.61     9079.19    962.86 o 
   1  15   7      281.14      174.75    162.66 o 
   3  15   7     1696.87     1898.18    283.06 o 
   5  15   7       25.33       -1.50    266.70 o 
   7  15   7      132.55      313.90    396.08 o 
   0  16   7     2216.77     2219.69    394.52 o 
   2  16   7      534.96      539.07    207.75 o 
   4  16   7        6.87     -114.23    214.17 o 
   6  16   7      819.05      463.69    407.29 o 
   1  17   7     2108.67     1655.93    242.39 o 
   3  17   7      541.07      411.59    215.72 o 
   5  17   7      554.26      123.41    314.55 o 
   7  17   7     1673.27     1225.96    526.83 o 
   0  18   7     5177.87     3970.05    505.86 o 
   2  18   7    10750.78    11208.03    583.18 o 
   4  18   7     3211.65     1861.19    395.31 o 
   6  18   7     5893.34     4736.93    691.02 o 
   1  19   7     1125.44     1212.80    269.47 o 
   3  19   7      582.55      679.27    301.17 o 
   5  19   7      780.37      809.07    384.50 o 
   0  20   7     3585.81     3249.16    523.32 o 
   2  20   7     1195.48     1084.02    311.41 o 
   4  20   7        1.15      -89.16    280.41 o 
   6  20   7      676.44      723.56    479.49 o 
   1  21   7     5551.63     5770.26    485.85 o 
   3  21   7       18.46       86.80    263.67 o 
   5  21   7     6513.85     6111.15    715.40 o 
   0  22   7    15962.67    20440.32   1177.90 o 
   2  22   7     2885.98     2659.18    508.42 o 
   4  22   7    10675.77     9665.08    739.30 o 
   1  23   7       69.06       63.14    248.17 o 
   3  23   7      904.81      717.27    381.57 o 
   0  24   7     2283.76     2303.83    582.97 o 
   2  24   7      334.08      279.17    362.88 o 
   1  25   7       53.45       23.08    309.60 o 
   3  25   7     2249.43     1741.99    521.42 o 
   0  26   7     2102.10     1763.21    697.04 o 
   0   0   8   592690.56   610946.88  10299.46 o 
   2   0   8    62464.88    65034.89   1378.02 o 
   4   0   8    42175.55    41100.43   1162.17 o 
   6   0   8    62531.93    66332.38   1954.60 o 
   8   0   8    16401.17    18760.04   1534.57 o 
   1   1   8    32857.05    30935.86    529.87 o 
   3   1   8    12839.75    13352.90    471.03 o 
   5   1   8    58540.81    54797.97   1091.87 o 
   7   1   8     2646.41     2100.47    445.17 o 
   9   1   8     2241.61     1869.80    628.99 o 
   0   2   8       53.49      226.78    121.49 o 
   2   2   8     5296.00     4463.11    263.28 o 
   4   2   8      342.58      389.82    193.63 o 
   6   2   8        3.63      106.15    258.93 o 
   8   2   8      884.35      751.68    451.93 o 
   1   3   8      661.90      837.89    132.89 o 
   3   3   8     7015.34     6874.45    332.64 o 
   5   3   8      850.87      398.26    232.28 o 
   7   3   8     5288.37     4839.28    576.88 o 
   9   3   8        7.93      462.07    581.99 o 
   0   4   8   130114.18   132362.19   1306.97 o 
   2   4   8   230324.38   238983.34   1765.03 o 
   4   4   8      822.19     1171.59    251.01 o 
   6   4   8     4043.20     4009.22    468.31 o 
   8   4   8    62431.03    65148.09   1865.27 o 
   1   5   8     1925.56     2201.69    167.63 o 
   3   5   8    72472.80    75759.23    949.21 o 
   5   5   8    33756.40    35376.98    988.64 o 
   7   5   8    25477.95    25873.79    987.21 o 
   9   5   8       16.04       26.61    537.13 o 
   0   6   8     2322.85     2672.49    274.24 o 
   2   6   8     1183.72     1193.10    156.18 o 
   4   6   8     1167.32     1021.70    270.22 o 
   6   6   8     1730.94     1554.99    363.47 o 
   8   6   8      682.50      979.50    532.05 o 
   1   7   8     3499.67     3606.93    217.12 o 
   3   7   8    14322.93    13029.37    476.52 o 
   5   7   8     1936.87     1796.79    336.17 o 
   7   7   8      474.67      264.83    362.43 o 
   0   8   8   232579.38   243028.53   2660.84 o 
   2   8   8    20996.28    21438.38    507.35 o 
   4   8   8    17178.32    17933.55    704.55 o 
   6   8   8    42945.27    42218.58   1283.58 o 
   8   8   8    14274.53    12795.70   1118.51 o 
   1   9   8    19649.70    19887.56    450.47 o 
   3   9   8    32069.37    33208.39    706.35 o 
   5   9   8    58191.52    61861.28   1320.40 o 
   7   9   8     6212.62     6443.05    759.71 o 
   0  10   8     2332.41     1760.12    285.93 o 
   2  10   8      415.77      231.36    152.19 o 
   4  10   8     1592.38     1253.88    297.87 o 
   6  10   8      202.98      336.74    324.75 o 
   8  10   8      217.24      314.59    463.34 o 
   1  11   8     8097.63     9086.32    352.07 o 
   3  11   8     1346.47     1725.27    249.32 o 
   5  11   8     5247.09     4788.36    534.98 o 
   7  11   8     1905.32     2506.13    569.62 o 
   0  12   8    13377.74    14051.79    649.12 o 
   2  12   8    80606.71    85441.88   1290.61 o 
   4  12   8     9472.36    11065.84    620.52 o 
   6  12   8      847.86      786.94    399.17 o 
   8  12   8    31643.37    32261.23   1504.37 o 
   1  13   8     1405.72     1349.02    221.94 o 
   3  13   8    69338.78    69716.51   1087.25 o 
   5  13   8    21319.86    22268.93    968.76 o 
   7  13   8    13611.68    13172.73   1013.30 o 
   0  14   8     4726.07     3990.51    392.00 o 
   2  14   8     3085.06     2848.03    317.51 o 
   4  14   8      325.07      191.92    262.13 o 
   6  14   8        1.64      238.85    366.30 o 
   1  15   8      942.37      596.76    201.07 o 
   3  15   8    14956.89    16066.65    621.82 o 
   5  15   8       60.26     -170.86    304.33 o 
   7  15   8     1847.79     1728.80    544.20 o 
   0  16   8    27169.87    28354.93   1052.36 o 
   2  16   8      144.19       54.58    197.44 o 
   4  16   8     4498.61     3346.39    415.89 o 
   6  16   8     6728.73     6841.89    791.25 o 
   1  17   8    10272.95    10053.01    511.45 o 
   3  17   8    22866.45    22543.87    747.60 o 
   5  17   8    37153.39    35909.91   1420.65 o 
   0  18   8     2123.61     2292.94    444.61 o 
   2  18   8      516.38      175.89    233.79 o 
   4  18   8      414.07      564.41    311.70 o 
   6  18   8      272.56      212.19    431.49 o 
   1  19   8    12110.49    12684.11    662.11 o 
   3  19   8     4091.51     4232.74    455.96 o 
   5  19   8    19241.89    19135.17   1152.20 o 
   0  20   8     3910.93     3998.18    564.01 o 
   2  20   8     7155.49     7456.18    624.07 o 
   4  20   8     2921.41     2487.17    449.55 o 
   1  21   8      924.00      871.49    365.87 o 
   3  21   8    31047.59    29923.64   1068.90 o 
   5  21   8    12498.87    13419.91   1053.18 o 
   0  22   8     2200.92     1464.77    500.15 o 
   2  22   8      739.20      980.02    386.45 o 
   4  22   8        4.70      156.04    336.55 o 
   1  23   8       54.24      -58.66    323.75 o 
   3  23   8    18199.69    17782.95   1051.72 o 
   0  24   8       54.01      153.47    463.56 o 
   2  24   8     3739.71     3014.54    572.82 o 
   1  25   8     4498.96     4137.48    771.68 o 
   1   1   9    32674.53    31490.79    564.86 o 
   3   1   9    94603.39    90835.22   1167.86 o 
   5   1   9    93441.20    89954.45   1419.19 o 
   7   1   9     8894.69     8587.28    764.21 o 
   9   1   9       70.16      -17.00    537.74 o 
   0   2   9     1179.30     1420.04    190.51 o 
   2   2   9    11043.04    10816.82    396.17 o 
   4   2   9       58.95      110.31    180.10 o 
   6   2   9      124.51      284.08    296.12 o 
   8   2   9     1147.94     1062.68    475.54 o 
   1   3   9      200.11      125.98    117.48 o 
   3   3   9    39439.78    37709.70    721.35 o 
   5   3   9    13579.06    11909.71    595.54 o 
   7   3   9    10370.54    10297.23    766.63 o 
   0   4   9      768.88      970.54    185.61 o 
   2   4   9      748.51      553.78    170.31 o 
   4   4   9      668.23      994.16    256.48 o 
   6   4   9      349.93      370.52    285.16 o 
   8   4   9      124.76      313.17    485.71 o 
   1   5   9    16622.40    16623.16    427.54 o 
   3   5   9   188579.23   182994.31   2059.80 o 
   5   5   9    87060.31    87472.10   1541.06 o 
   7   5   9    31506.12    32118.58   1193.53 o 
   0   6   9    64321.10    63650.88   1086.84 o 
   2   6   9    32934.34    33928.05    682.58 o 
   4   6   9     4262.59     4712.43    437.90 o 
   6   6   9     1945.69     1776.40    386.13 o 
   8   6   9    12146.21    10753.96   1044.47 o 
   1   7   9    11246.15    10682.12    379.99 o 
   3   7   9      409.22      357.62    192.19 o 
   5   7   9    14685.77    15709.60    733.98 o 
   7   7   9      371.89      228.52    357.49 o 
   0   8   9    15843.56    14786.56    606.42 o 
   2   8   9       51.05       72.18    139.84 o 
   4   8   9       58.72       14.11    213.84 o 
   6   8   9     5588.67     5117.44    595.79 o 
   8   8   9      303.83      379.66    528.21 o 
   1   9   9    10472.90    11775.54    416.13 o 
   3   9   9    95677.65    96419.80   1502.96 o 
   5   9   9    79459.62    81357.95   1857.32 o 
   7   9   9    25804.40    27563.90   1282.15 o 
   0  10   9   133018.30   143212.23   1823.04 o 
   2  10   9   117163.34   119144.56   1457.27 o 
   4  10   9     4061.08     5250.70    471.99 o 
   6  10   9     7936.16     6765.63    662.94 o 
   8  10   9    31383.81    30682.29   1444.36 o 
   1  11   9     3046.82     2993.73    291.93 o 
   3  11   9    11533.33    12881.08    592.55 o 
   5  11   9     1780.93     1167.78    362.78 o 
   7  11   9      465.60      652.76    455.43 o 
   0  12   9     6504.15     5812.08    477.05 o 
   2  12   9    11491.61    10670.06    496.59 o 
   4  12   9      508.88      594.20    265.56 o 
   6  12   9      678.37      527.33    388.32 o 
   1  13   9     6583.16     7310.14    449.06 o 
   3  13   9    66366.39    62878.09   1215.02 o 
   5  13   9    46935.06    46997.50   1375.77 o 
   7  13   9    22645.01    21683.52   1234.45 o 
   0  14   9   234140.64   257808.36   4899.96 o 
   2  14   9   130974.04   132433.69   1711.47 o 
   4  14   9     3700.70     4182.16    518.80 o 
   6  14   9    20138.70    20547.31   1298.54 o 
   1  15   9     3129.57     2539.24    341.20 o 
   3  15   9    19246.71    18765.17    722.35 o 
   5  15   9      278.35      535.73    387.54 o 
   7  15   9    11920.78    10078.34    964.42 o 
   0  16   9     9291.49     9510.14    784.96 o 
   2  16   9      173.99      341.57    208.81 o 
   4  16   9      763.91      660.25    338.64 o 
   6  16   9     4452.26     4055.13    683.24 o 
   1  17   9     4808.56     4839.21    454.35 o 
   3  17   9    38852.74    35571.40   1000.45 o 
   5  17   9    32962.87    31132.21   1357.42 o 
   0  18   9   186186.84   187503.23   4998.10 o 
   2  18   9    87757.77    84372.24   1483.60 o 
   4  18   9     6174.16     6823.10    739.12 o 
   6  18   9    22266.93    23569.40   1314.30 o 
   1  19   9    26162.77    27054.16    983.42 o 
   3  19   9     4579.71     4953.92    456.95 o 
   5  19   9    57468.92    58843.89   1868.37 o 
   0  20   9      755.91      301.41    446.58 o 
   2  20   9      550.76      745.26    352.28 o 
   4  20   9     5116.37     5466.51    735.16 o 
   1  21   9      933.78      630.05    356.36 o 
   3  21   9    18021.52    16283.82    849.70 o 
   0  22   9    91940.27    93484.60   8885.87 o 
   2  22   9    71914.52    69925.24   1655.83 o 
   4  22   9     2187.91     2541.94    575.65 o 
   1  23   9      269.46      -18.72    335.05 o 
   3  23   9    69720.01    74253.33   2178.32 o 
   0  24   9      181.46     -222.14    581.41 o 
   2  24   9     2505.15     2845.80    574.96 o 
   0   0  10   668702.81   684174.13  14797.09 o 
   2   0  10   106605.35   119995.59   1686.67 o 
   4   0  10    69975.54    74530.25   1658.10 o 
   6   0  10    62468.14    61977.52   1993.84 o 
   8   0  10    33655.25    33611.70   2001.57 o 
   1   1  10    17164.13    17393.68    460.56 o 
   3   1  10    62823.68    62496.63    960.20 o 
   5   1  10    65536.45    64352.32   1246.22 o 
   7   1  10    15008.59    12999.69    910.99 o 
   0   2  10     1614.65     1181.33    298.06 o 
   2   2  10      237.82      102.14    142.18 o 
   4   2  10        6.33        4.47    185.88 o 
   6   2  10      407.99      294.67    310.38 o 
   8   2  10      228.19      342.77    444.57 o 
   1   3  10      990.36      732.57    161.25 o 
   3   3  10    39296.42    36056.53    739.28 o 
   5   3  10    21333.02    19838.60    744.02 o 
   7   3  10    18726.86    17107.20    944.84 o 
   0   4  10   205267.42   215969.25   2786.09 o 
   2   4  10   338186.03   351485.91   2274.38 o 
   4   4  10      186.03      472.53    223.43 o 
   6   4  10     3673.78     3325.33    469.56 o 
   8   4  10    94986.02    97889.48   2558.46 o 
   1   5  10    12378.36    12109.25    434.35 o 
   3   5  10    80411.97    87026.36   1308.19 o 
   5   5  10    78038.84    78471.55   1503.58 o 
   7   5  10    34575.41    36157.27   1279.43 o 
   0   6  10     8657.18     7286.89    480.87 o 
   2   6  10     6626.76     6867.00    371.30 o 
   4   6  10     3226.20     2912.45    387.37 o 
   6   6  10      383.62      501.43    317.56 o 
   8   6  10      279.04      337.73    476.92 o 
   1   7  10     4285.96     4107.76    303.04 o 
   3   7  10      237.23      239.56    192.32 o 
   5   7  10    17247.40    17976.77    792.80 o 
   7   7  10     5185.86     4562.16    625.36 o 
   0   8  10   407870.22   422009.16   6399.10 o 
   2   8  10    58803.32    59967.79   1130.34 o 
   4   8  10    35043.81    33349.89    980.41 o 
   6   8  10    52074.13    55607.30   1388.31 o 
   8   8  10    23240.24    22533.28   1411.55 o 
   1   9  10    14269.90    14603.59    505.96 o 
   3   9  10    83732.00    86160.75   1470.61 o 
   5   9  10    95756.39    96818.32   1725.64 o 
   7   9  10    34960.37    36779.13   1350.29 o 
   0  10  10    36529.44    33782.63   1081.96 o 
   2  10  10    10332.62     9276.69    474.55 o 
   4  10  10     5168.20     5462.60    500.95 o 
   6  10  10      391.74      242.83    326.63 o 
   1  11  10       15.03      134.65    159.42 o 
   3  11  10      131.80      242.86    215.95 o 
   5  11  10      684.16      568.72    344.49 o 
   7  11  10     1780.16     2022.11    566.38 o 
   0  12  10    77042.65    84201.56   1725.43 o 
   2  12  10   108376.69   103900.87   1518.03 o 
   4  12  10      562.39      456.81    273.07 o 
   6  12  10     3635.40     5238.70    634.63 o 
   1  13  10    14721.43    16763.71    685.65 o 
   3  13  10    79134.34    77211.54   1383.79 o 
   5  13  10    77151.92    77264.30   2357.58 o 
   7  13  10    27168.79    24347.46   1311.48 o 
   0  14  10     5597.20     4685.85    594.33 o 
   2  14  10     7877.94     7578.82    509.10 o 
   4  14  10      105.04      391.20    301.47 o 
   6  14  10        1.06     -335.86    335.86 o 
   1  15  10       87.11      -91.32    190.56 o 
   3  15  10     5832.88     6166.55    493.96 o 
   5  15  10      371.03      567.30    356.31 o 
   0  16  10    57476.02    58211.83   2034.28 o 
   2  16  10     1826.11     1983.56    346.44 o 
   4  16  10    10827.46    11228.56    775.99 o 
   6  16  10    10394.35     9164.08    911.20 o 
   1  17  10    11164.47    12000.82    696.47 o 
   3  17  10    44606.86    41409.35   1190.34 o 
   5  17  10    52819.25    52067.04   1742.89 o 
   0  18  10     3968.56     4007.83    742.81 o 
   2  18  10       16.25      239.87    255.58 o 
   4  18  10     2102.71     1930.78    463.68 o 
   1  19  10     3809.63     4979.23    581.71 o 
   3  19  10     4685.97     4932.19    542.56 o 
   5  19  10    10344.20    10364.82    948.08 o 
   0  20  10     2227.75     1142.79    547.70 o 
   2  20  10    11824.28    12692.31    783.03 o 
   4  20  10     3025.37     2024.09    557.83 o 
   1  21  10     1928.43     1517.39    467.02 o 
   3  21  10    38677.21    38071.97   1883.65 o 
   0  22  10     1222.96      123.85    570.00 o 
   2  22  10     6167.87     5948.56    680.36 o 
   1  23  10      366.89      647.26    425.29 o 
   0  24  10      335.91       50.66    647.36 o 
   1   1  11    14399.91    13807.45    517.29 o 
   3   1  11      274.39      246.12    174.66 o 
   5   1  11    14384.80    14668.92    736.18 o 
   7   1  11      141.20      360.23    386.46 o 
   0   2  11    77659.52    79989.13   1631.48 o 
   2   2  11     8569.99     9477.18    404.04 o 
   4   2  11    29688.71    29764.46    854.42 o 
   6   2  11    13575.96    14078.08    829.81 o 
   8   2  11     3871.45     4030.67    687.99 o 
   1   3  11       19.38      -80.59    150.49 o 
   3   3  11      111.96      392.62    179.36 o 
   5   3  11      426.95      514.28    278.65 o 
   7   3  11      813.81      895.82    412.32 o 
   0   4  11     2650.62     1878.52    372.04 o 
   2   4  11       56.78       91.37    161.46 o 
   4   4  11     1729.90     1136.14    278.84 o 
   6   4  11        0.04      115.17    302.05 o 
   8   4  11      324.84      447.17    514.80 o 
   1   5  11      242.03      412.23    170.54 o 
   3   5  11    34190.64    32567.49    856.70 o 
   5   5  11     4003.81     3301.79    451.73 o 
   7   5  11    10925.43     9978.17    799.11 o 
   0   6  11     1128.38     1562.74    354.49 o 
   2   6  11    98372.95   101854.50   1312.79 o 
   4   6  11     7874.58     8916.07    584.60 o 
   6   6  11    13381.75    13778.73    784.24 o 
   8   6  11    15453.95    16771.93   1157.00 o 
   1   7  11     3890.89     4162.73    343.87 o 
   3   7  11      381.17      790.56    246.35 o 
   5   7  11     3348.63     3093.91    444.73 o 
   7   7  11      278.40        3.28    405.78 o 
   0   8  11       31.07     -159.51    216.43 o 
   2   8  11      459.14      206.31    185.49 o 
   4   8  11      166.64      193.01    244.82 o 
   6   8  11        2.41      -56.87    292.03 o 
   1   9  11    11885.04    11209.66    513.63 o 
   3   9  11     4403.10     4033.53    433.94 o 
   5   9  11    31208.74    29864.23   1021.87 o 
   7   9  11     3579.87     3511.89    603.76 o 
   0  10  11    45248.23    49186.05   1698.77 o 
   2  10  11       26.26       80.15    200.91 o 
   4  10  11    16784.83    16792.40    795.72 o 
   6  10  11     6164.95     3940.17    583.02 o 
   1  11  11      533.07      541.04    233.01 o 
   3  11  11      634.10      801.56    270.79 o 
   5  11  11       29.54       -8.09    305.08 o 
   7  11  11      615.68      712.45    475.52 o 
   0  12  11     1611.70     1282.17    368.26 o 
   2  12  11     1314.13     1330.85    320.14 o 
   4  12  11      359.86      143.51    270.62 o 
   6  12  11       23.23       59.43    361.98 o 
   1  13  11       67.41       66.21    222.72 o 
   3  13  11    22935.50    22389.12    812.61 o 
   5  13  11     7310.07     7029.04    687.27 o 
   0  14  11      290.44      642.75    370.03 o 
   2  14  11    43279.61    43945.28   1152.39 o 
   4  14  11     4959.91     4742.97    574.74 o 
   6  14  11     1410.88     1440.79    519.47 o 
   1  15  11      344.38      271.69    247.55 o 
   3  15  11     7737.72     7627.58    560.99 o 
   5  15  11     4049.98     4087.64    595.14 o 
   0  16  11     4578.95     3278.04    695.73 o 
   2  16  11     1988.92     1621.61    356.78 o 
   4  16  11      541.37      348.26    335.98 o 
   6  16  11        1.66       27.07    424.04 o 
   1  17  11     7032.28     7397.42    731.74 o 
   3  17  11     2794.31     2592.29    441.04 o 
   5  17  11    16516.48    15302.08   1074.92 o 
   0  18  11    56411.17    57534.31   2610.10 o 
   2  18  11     2737.73     2327.16    483.04 o 
   4  18  11    11849.84    11267.83    834.60 o 
   1  19  11     1897.77     2062.83    503.92 o 
   3  19  11     5594.41     4978.92    647.20 o 
   0  20  11     2295.98     2647.31    673.07 o 
   2  20  11      175.26      -11.97    342.35 o 
   4  20  11     1333.61     1789.55    528.69 o 
   1  21  11       68.64     -278.75    376.54 o 
   3  21  11    10530.93    10793.32   1174.48 o 
   0  22  11     6650.98     4388.86    899.07 o 
   2  22  11    38598.16    35854.42   1535.60 o 
   0   0  12     3517.19     4465.33    824.16 o 
   2   0  12     9340.21    10731.14    717.74 o 
   4   0  12     4082.31     5106.75    590.07 o 
   6   0  12      363.05      542.68    545.92 o 
   1   1  12     3263.16     4190.09    370.00 o 
   3   1  12    12171.59    13172.71    503.72 o 
   5   1  12      609.29      822.73    319.88 o 
   7   1  12     2238.70     1952.79    531.47 o 
   0   2  12    12769.42    13641.07    777.59 o 
   2   2  12    11267.03    10154.58    498.68 o 
   4   2  12      276.89      396.77    241.87 o 
   6   2  12     2083.51     2110.01    479.46 o 
   1   3  12     2733.56     2769.58    333.84 o 
   3   3  12     4331.86     4252.09    370.43 o 
   5   3  12      376.63      393.84    294.01 o 
   7   3  12     3198.27     3722.76    596.69 o 
   0   4  12     8931.62     8732.07    661.01 o 
   2   4  12     2314.55     1924.32    324.33 o 
   4   4  12       33.35      287.75    225.48 o 
   6   4  12     4579.82     4045.32    570.04 o 
   1   5  12    11488.67    10972.93    520.16 o 
   3   5  12     2000.44     2219.65    332.67 o 
   5   5  12    14717.50    15409.62    782.93 o 
   7   5  12      165.79      180.91    402.55 o 
   0   6  12     2851.12     3246.00    491.56 o 
   2   6  12     2691.71     2871.02    370.33 o 
   4   6  12        0.12        6.15    234.92 o 
   6   6  12      607.84      746.21    354.29 o 
   1   7  12     7809.15     8216.07    501.00 o 
   3   7  12      666.56      437.04    241.25 o 
   5   7  12     8858.57     7859.26    627.08 o 
   7   7  12      141.69      434.48    460.75 o 
   0   8  12     6130.38     6587.72    622.19 o 
   2   8  12    14444.45    14629.31    633.53 o 
   4   8  12     2448.95     1650.64    361.69 o 
   6   8  12     1247.36      894.81    378.36 o 
   1   9  12      191.41      300.68    227.47 o 
   3   9  12    13466.08    13960.23    759.98 o 
   5   9  12      729.96      927.56    334.12 o 
   7   9  12     2861.24     3159.09    613.73 o 
   0  10  12     1437.34     1581.81    397.12 o 
   2  10  12     1389.55      941.82    291.42 o 
   4  10  12       35.64       -5.42    257.32 o 
   6  10  12      371.28      178.33    353.33 o 
   1  11  12       12.10      220.38    229.58 o 
   3  11  12     6222.02     5691.58    571.43 o 
   5  11  12      464.25      469.07    328.00 o 
   0  12  12     3357.21     3418.05    687.41 o 
   2  12  12      724.24     1088.04    306.73 o 
   4  12  12      160.77      344.55    286.85 o 
   6  12  12     1265.45      677.33    416.82 o 
   1  13  12     8765.11     8557.58    645.42 o 
   3  13  12      340.97      407.98    291.79 o 
   5  13  12     9434.12     8256.92    739.52 o 
   0  14  12      241.62      231.76    378.03 o 
   2  14  12     2583.00     2491.69    403.54 o 
   4  14  12      267.06      415.86    333.68 o 
   6  14  12       19.72      150.82    422.91 o 
   1  15  12     3253.02     2921.01    461.22 o 
   3  15  12      202.50      197.12    278.80 o 
   5  15  12     4644.03     4827.14    645.49 o 
   0  16  12     1121.88      769.33    656.74 o 
   2  16  12      343.28       91.27    279.78 o 
   4  16  12      614.68      341.78    371.62 o 
   1  17  12      337.76      375.51    331.70 o 
   3  17  12    13353.14    12610.54    838.28 o 
   5  17  12       84.13     -325.64    535.29 o 
   0  18  12      438.32       62.13    535.04 o 
   2  18  12        2.06       89.64    293.57 o 
   4  18  12      345.29      130.60    410.98 o 
   1  19  12       16.31       50.81    338.51 o 
   3  19  12     4511.92     4669.49    608.84 o 
   0  20  12       30.58      478.51    600.62 o 
   2  20  12     3213.35     3392.82    641.84 o 
   1  21  12    10425.64    10540.81   1056.71 o 
   1   1  13     2994.41     2439.90    336.49 o 
   3   1  13    48736.88    47500.35   1017.19 o 
   5   1  13    22215.16    19339.53    871.31 o 
   7   1  13     8841.26     8417.93    851.08 o 
   0   2  13      532.84      -67.25    253.56 o 
   2   2  13     3377.82     3464.83    384.05 o 
   4   2  13       22.08     -191.07    217.20 o 
   6   2  13      146.56      255.13    365.11 o 
   1   3  13     7011.71     6528.95    465.65 o 
   3   3  13    14457.43    13739.16    698.01 o 
   5   3  13    19428.34    18927.57    940.59 o 
   7   3  13      942.46      330.92    424.87 o 
   0   4  13     1472.87     1512.75    385.61 o 
   2   4  13      222.24      274.05    215.19 o 
   4   4  13      348.68      579.63    294.79 o 
   6   4  13     2486.24     2523.57    517.57 o 
   1   5  13    10385.87    11625.97    561.89 o 
   3   5  13    50438.54    54971.69   1375.96 o 
   5   5  13    45149.85    47894.76   1294.80 o 
   7   5  13     8472.30     8526.98    806.28 o 
   0   6  13    30522.00    30407.28   1175.87 o 
   2   6  13    10393.71    11463.22    696.82 o 
   4   6  13     2387.70     1897.99    408.11 o 
   6   6  13     4753.96     4275.40    609.73 o 
   1   7  13       29.76       -4.89    189.31 o 
   3   7  13    11310.27    11629.82    722.23 o 
   5   7  13     2644.24     2885.85    467.54 o 
   0   8  13      335.70      175.98    291.87 o 
   2   8  13      418.21      793.23    304.55 o 
   4   8  13      442.82      424.77    303.67 o 
   6   8  13      678.97      894.52    393.14 o 
   1   9  13     6697.41     7563.36    562.78 o 
   3   9  13    44423.11    45229.48   1294.66 o 
   5   9  13    31672.37    34286.41   1151.22 o 
   0  10  13    61906.68    64624.98   1765.06 o 
   2  10  13    36057.26    36702.94   1180.37 o 
   4  10  13      196.33      131.61    308.07 o 
   6  10  13     7864.91     7638.23    758.19 o 
   1  11  13     2849.66     3184.20    432.77 o 
   3  11  13       93.06      219.63    300.74 o 
   5  11  13     2899.35     2453.41    521.17 o 
   0  12  13     8934.47     9553.78    882.41 o 
   2  12  13      177.35      110.50    290.12 o 
   4  12  13      920.53      629.09    356.69 o 
   6  12  13     2174.64     2478.05    566.37 o 
   1  13  13     2877.85     3031.20    475.20 o 
   3  13  13    13310.22    11900.83    791.64 o 
   5  13  13    17116.46    15799.60   1045.13 o 
   0  14  13   102214.56   109056.09   3097.10 o 
   2  14  13    30314.95    32281.65   1162.71 o 
   4  14  13     4232.59     3952.32    638.36 o 
   1  15  13     2878.47     2356.47    484.23 o 
   3  15  13     1214.98     1480.47    390.14 o 
   5  15  13     6017.34     5541.69    743.43 o 
   0  16  13     1117.92      900.65    645.35 o 
   2  16  13     7046.73     6876.01    673.99 o 
   4  16  13      845.64      958.11    470.81 o 
   1  17  13     1999.97     1858.48    521.18 o 
   3  17  13     4641.87     4177.93    590.97 o 
   0  18  13    74328.38    79496.23   3444.93 o 
   2  18  13    48980.60    50677.91   1771.12 o 
   1  19  13       80.76        0.39    401.06 o 
   0  20  13     3583.39     2888.29   2074.42 o 
   0   0  14   100303.09   107463.99   3463.34 o 
   2   0  14   245947.95   253924.63   3456.38 o 
   4   0  14      659.46      143.77    469.99 o 
   6   0  14     1864.93     1377.54    700.92 o 
   1   1  14     1893.42     2047.54    332.87 o 
   3   1  14    50141.77    50668.67   1099.55 o 
   5   1  14    28009.79    28736.50   1237.31 o 
   0   2  14     3707.76     3564.17    605.87 o 
   2   2  14       73.96      -11.29    207.58 o 
   4   2  14      280.55      335.78    302.14 o 
   6   2  14     3487.88     3284.99    577.67 o 
   1   3  14     5082.06     5331.65    466.40 o 
   3   3  14    17642.59    16422.66    774.60 o 
   5   3  14    23749.63    23839.59   1246.17 o 
   0   4  14   327520.25   332100.25   5549.33 o 
   2   4  14    46975.59    51386.30   1169.93 o 
   4   4  14    32449.93    33452.89   1355.85 o 
   6   4  14    46819.08    47521.30   1502.31 o 
   1   5  14    13663.55    13790.45    668.26 o 
   3   5  14    62211.64    65308.39   1555.54 o 
   5   5  14    66538.62    66662.20   1676.58 o 
   0   6  14      895.93      606.70    353.35 o 
   2   6  14     1780.56     1439.56    344.03 o 
   4   6  14      586.96      755.40    372.09 o 
   6   6  14      503.85      577.82    421.68 o 
   1   7  14       33.09     -199.98    207.31 o 
   3   7  14    12211.95    11009.72    818.01 o 
   5   7  14     2911.42     2909.30    537.21 o 
   0   8  14    64619.78    68904.93   1835.81 o 
   2   8  14   141012.45   141738.72   2258.45 o 
   4   8  14      778.48      567.45    382.11 o 
   6   8  14     1187.18     1496.06    488.29 o 
   1   9  14    13814.80    13492.60    690.59 o 
   3   9  14    74018.63    75277.87   2049.25 o 
   5   9  14    75578.20    74801.86   1962.97 o 
   0  10  14     1438.07     1217.36    462.81 o 
   2  10  14     1865.86     1850.86    423.43 o 
   4  10  14      656.55      638.37    381.95 o 
   1  11  14      795.49     1077.78    343.27 o 
   3  11  14     2603.98     2951.53    557.04 o 
   5  11  14      814.12      647.51    402.07 o 
   0  12  14   131370.78   131385.77   3525.90 o 
   2  12  14     6424.62     6790.98    656.98 o 
   4  12  14    22656.87    23900.64   1290.17 o 
   1  13  14    12649.92    13602.63    901.07 o 
   3  13  14    54616.87    50791.71   1733.75 o 
   5  13  14    65026.86    62791.85   1926.79 o 
   0  14  14      721.89     1180.61    563.03 o 
   2  14  14      255.49       30.93    324.85 o 
   4  14  14      501.96      606.39    446.02 o 
   1  15  14     2759.80     2354.24    506.00 o 
   3  15  14     1241.75      596.97    442.85 o 
   0  16  14     7196.31     8436.68   1124.82 o 
   2  16  14    30543.75    30239.11   1293.51 o 
   1  17  14     9731.43    10557.81   1129.81 o 
   3  17  14    38130.36    36886.70   1492.04 o 
   0  18  14     1011.21     1256.82    637.06 o 
   2  18  14     1923.09     2238.39    603.59 o 
   1   1  15       17.69      168.62    233.38 o 
   3   1  15    21619.74    21818.91    901.85 o 
   5   1  15     6072.08     7284.80    855.49 o 
   0   2  15      811.14      995.83    415.65 o 
   2   2  15    11136.79     9410.51    600.76 o 
   4   2  15     2648.33     2859.55    496.80 o 
   6   2  15     1262.96     1311.56    588.07 o 
   1   3  15     9906.15    10263.30    617.90 o 
   3   3  15     3336.13     4179.83    506.04 o 
   5   3  15    17751.66    17699.86   1197.21 o 
   0   4  15       11.97      398.25    341.98 o 
   2   4  15      106.66      343.74    275.33 o 
   4   4  15       63.62      105.60    304.39 o 
   6   4  15      192.58      366.75    478.72 o 
   1   5  15    10611.95    11425.75    651.94 o 
   3   5  15     6105.75     6032.85    571.21 o 
   5   5  15    30577.03    30672.13   1488.77 o 
   0   6  15    48604.45    48000.63   1588.62 o 
   2   6  15      967.46      634.08    313.35 o 
   4   6  15     8188.62     6541.82    730.57 o 
   1   7  15      572.18      344.87    264.28 o 
   3   7  15     8494.83     8657.03    718.91 o 
   5   7  15       52.91      308.81    416.89 o 
   0   8  15      700.61      638.90    397.72 o 
   2   8  15      457.93      599.54    319.75 o 
   4   8  15       58.88      214.27    375.80 o 
   1   9  15      577.62      590.35    280.08 o 
   3   9  15    40196.34    39845.57   1454.08 o 
   5   9  15    15121.26    12930.27   1000.51 o 
   0  10  15    19634.93    20137.00   1255.57 o 
   2  10  15    47354.18    50511.77   1471.95 o 
   4  10  15      128.98      229.07    398.30 o 
   1  11  15     1108.34     1522.39    378.92 o 
   3  11  15     3577.10     3332.48    601.45 o 
   0  12  15     1021.15      623.42    447.81 o 
   2  12  15      142.95       44.71    321.81 o 
   4  12  15      391.93      413.96    431.54 o 
   1  13  15    13994.66    14371.03    887.25 o 
   3  13  15     6939.92     6122.02    762.39 o 
   0  14  15    84120.72    93500.95   3093.57 o 
   2  14  15    12590.93    14905.51    934.24 o 
   1  15  15     2988.48     2714.35    559.41 o 
   3  15  15     1367.04     1068.61    500.08 o 
   0  16  15      115.80      -91.08    467.99 o 
   2  16  15      465.97      584.80    425.97 o 
   1  17  15      141.48      -48.02    406.28 o 
   0   0  16     6728.52     6160.58   1142.92 o 
   2   0  16     4578.25     3150.67    643.67 o 
   4   0  16     1075.45     1403.18    681.50 o 
   1   1  16      113.47      353.95    279.56 o 
   3   1  16     8602.95     8693.99    669.50 o 
   5   1  16     2975.34     3604.52    706.06 o 
   0   2  16    13144.12    13830.09   1086.27 o 
   2   2  16     8457.51     8278.14    606.70 o 
   4   2  16     1244.97      989.31    448.81 o 
   1   3  16     2024.24     2303.96    393.32 o 
   3   3  16     2317.78     3374.68    487.63 o 
   5   3  16     7449.74     7727.06    906.84 o 
   0   4  16     6079.43     6024.01    807.30 o 
   2   4  16     7387.10     8255.93    650.56 o 
   4   4  16      952.78     1103.91    394.01 o 
   1   5  16     6832.67     7247.13    581.97 o 
   3   5  16      956.45      724.26    344.11 o 
   5   5  16    14963.69    14273.30   1154.67 o 
   0   6  16     6794.18     6933.82    779.41 o 
   2   6  16      550.40      596.74    320.74 o 
   4   6  16      581.71      305.67    368.06 o 
   1   7  16       43.74      -49.32    276.58 o 
   3   7  16     9707.66     9859.71    852.36 o 
   0   8  16     4166.38     3411.55    679.62 o 
   2   8  16     8004.48     8178.17    724.17 o 
   4   8  16     1200.63     1474.13    495.94 o 
   1   9  16     1062.83      840.64    340.14 o 
   3   9  16    12369.91    12376.19    871.56 o 
   0  10  16       21.73       -6.47    399.53 o 
   2  10  16      775.35      453.85    361.87 o 
   4  10  16      132.94      381.54    431.09 o 
   1  11  16     1478.29     1587.87    429.97 o 
   3  11  16     1730.04     1300.85    489.92 o 
   0  12  16     4919.23     3977.77    756.18 o 
   2  12  16     2263.97     2238.96    510.67 o 
   1  13  16     4981.11     6015.62    687.38 o 
   0  14  16     1914.95     1305.87    686.55 o 
   2  14  16      356.09      353.05    421.16 o 
   1   1  17     2758.74     2511.49    449.63 o 
   3   1  17     6358.79     6277.79    682.84 o 
   0   2  17     6532.03     5450.81    823.89 o 
   2   2  17       25.41      230.73    306.24 o 
   4   2  17     1397.66      829.66    458.08 o 
   1   3  17     1431.28     1696.26    395.24 o 
   3   3  17     2745.74     1943.82    446.05 o 
   0   4  17      483.71      510.93    472.82 o 
   2   4  17      945.96      940.98    369.30 o 
   4   4  17       31.41     -295.10    395.63 o 
   1   5  17     3067.77     3261.83    505.41 o 
   3   5  17    11811.53    11271.92    844.44 o 
   0   6  17      681.54      298.46    424.44 o 
   2   6  17    15998.74    15087.57    869.27 o 
   1   7  17     4713.61     4363.71    565.76 o 
   3   7  17      974.63      685.34    397.84 o 
   0   8  17     7880.00     7041.69    909.42 o 
   2   8  17      458.44      251.75    347.59 o 
   1   9  17     1921.75     2124.76    456.13 o 
   3   9  17     7221.00     6700.54    746.94 o 
   0  10  17    15657.69    14554.34   1233.29 o 
   2  10  17      836.54      328.17    370.69 o 
   1  11  17      196.70      123.00    345.52 o 
   0  12  17     1963.65     1940.20    733.90 o 
   0   0  18   185890.92   192480.67   9055.16 o 
   2   0  18    24570.90    28856.76   1735.21 o 
   1   1  18     4821.58     4517.56    580.11 o 
   3   1  18     7338.43     7228.47    810.79 o 
   0   2  18     1527.79      441.77    500.05 o 
   2   2  18       95.53        9.43    338.24 o 
   1   3  18        8.78       48.49    320.03 o 
   0   4  18    48006.61    52614.93   2083.63 o 
   2   4  18    80217.35    82205.48   1977.61 o 
   1   5  18      838.92      971.55    394.92 o 
   0   6  18     1139.27      874.42    794.78 o 
   2   6  18       11.36       43.90    343.88 o 
   1   7  18     1847.13     1850.74    451.14 o 
   0   8  18    92722.99    91654.13   3194.11 o 
                                                 
